# Supplementary material for: A novel systems pharmacology model for herbal medicine injection: a case using reduning injection
Source: BMC Complement Altern Med. 2014 Nov 4;14:430. doi: 10.1186/1472-6882-14-430 (PMC4506441; doi:10.1186/1472-6882-14-430)
Supplement: Supplementary file 1 — Additional file 1: Table S1: The detailed information of all compounds in Reduning Injection. +:compound can overcome the barriers; −:compound cannot overcome the barriers. L: long half-life (half-life value ≥4 h); and S: short half-life (half-life value<4 h). (XLSX 42 KB) [file 12906_2013_2009_MOESM1_ESM.xlsx]

## Sheet: Sheet1
	Table S1: The detailed information of all compounds in Reduning Injection.
ID	Compound	logS	logP	2C9	2D6	3A4	PPB	P-gp	TS	Y (t1/2)	nR11	STN	T(N..P)	X2A	X3A	BIC3	ATS5e	MATS4m	MATS5p	MATS7p	MATS8p	GATS5m	GATS2e	BEHp2	BELp8	JGI8	Mor02m	Mor32m	Mor07v	Mor08p	G1s	HATS2p	RARS	REIG	R5m+	R5v+	R2e	R2p+	nArCONH2	nArCOOH	nN-N	nNq	nArNO2	nSO2OH	nSO4	nOxolanes	nPyrroles	C-014	H-048
M1	L-phenylalaninosecologanin B	-2.57	1.38	+	U.C.	+	+	+	0.34	S	0	5.347	0	0.282	0.177	0.885	3.83	-0.138	-0.154	0.142	-0.274	1.251	0.565	3.765	1.002	0.013	17.703	-0.033	3.566	-0.789	0.177	0.094	0.611	0.658	0.029	0.014	1.771	0.029	0	0	0	0	0	0	0	0	0	0	2
M2	L-phenylalaninosecologanin C	-2.8	0.16	+	U.C.	+	+	-	0.84	S	0	7.139	0	0.274	0.18	0.892	4.358	0.019	0.012	0.073	-0.176	0.967	0.792	3.769	1.325	0.013	29.639	0.305	3.06	-1.483	0.161	0.08	0.47	0.531	0.028	0.009	2.038	0.025	0	0	0	0	0	0	0	0	0	0	3
M3	secoxyloganin	-1.3	-1.37	+	U.C.	+	+	-	0.39	S	0	3.584	0	0.286	0.183	0.913	4.076	-0.011	-0.242	-0.124	-0.057	1.186	0.887	3.591	1.087	0.014	19.616	0.155	1.54	-0.547	0.172	0.07	0.574	0.624	0.026	0.02	1.925	0.027	0	0	0	0	0	0	0	0	0	0	3
M4	geniposide	-1.41	-1.32	+	U.C.	+	+	-	0.44	S	0	5.159	0	0.27	0.178	0.911	3.921	-0.071	0.026	0.112	-0.148	0.953	0.836	3.597	1.112	0.014	19.877	0.105	2.091	-1.559	0.174	0.08	0.59	0.646	0.027	0.011	2.056	0.026	0	0	0	0	0	0	0	0	0	0	3
M5	genipin	-1.5	0.07	+	U.C.	+	+	+	0.1	S	0	3.367	0	0.275	0.176	0.907	3.019	-0.248	-0.185	0.964	-1	1.309	0.545	3.332	0.385	0	13.161	-0.001	2.017	-0.617	0.2	0.098	0.736	0.792	0.063	0.018	1.86	0.028	0	0	0	0	0	0	0	0	0	0	2
M6	japonicaside A	-2.32	-0.94	U.C.	U.C.	U.C.	U.C.	U.C.	0.29	S	0	10.506	0	0.268	0.175	0.857	4.79	-0.045	-0.092	-0.076	-0.195	1.067	0.878	3.773	1.482	0.013	21.801	0.072	3.774	-1.423	0.149	0.058	0.479	0.513	0.019	0.008	2.356	0.017	0	0	0	0	0	0	0	0	0	0	7
M7	jasmigeniposide B	-2.77	-0.16	U.C.	U.C.	U.C.	+	-	0.72	S	0	8.526	0	0.267	0.173	0.834	4.438	-0.084	0.037	0.239	-0.152	0.937	0.754	3.832	1.461	0.011	23.805	-0.064	4.272	-1.59	0.156	0.067	0.54	0.572	0.023	0.012	2.284	0.021	0	0	0	0	0	0	0	0	0	0	5
M8	5H,8H-pyrano[4,3-d]thiazolo[3,2-a]pyridine-3-carboxylic acid	-1.44	-1.59	+	U.C.	+	+	-	0.79	S	0	6.922	0	0.267	0.17	0.922	4.1	0.064	0.121	0.068	-0.231	1.074	0.821	3.605	1.144	0.014	24.969	0.062	1.922	-0.92	0.168	0.093	0.542	0.599	0.042	0.011	2.02	0.034	0	0	0	0	0	0	0	0	0	0	4
M9	vogeloside	-1.19	-1.12	+	U.C.	+	+	-	0.46	S	0	5.347	0	0.272	0.179	0.911	3.904	0.08	-0.112	-0.087	-0.087	1.059	0.885	3.594	1.144	0.013	23.466	0.065	1.83	-0.915	0.174	0.076	0.569	0.628	0.031	0.014	2.007	0.023	0	0	0	0	0	0	0	0	0	0	4
M10	7-epi-vogeloside	-1.19	-1.12	+	U.C.	+	+	-	0.46	S	0	5.347	0	0.272	0.179	0.911	3.904	0.08	-0.112	-0.087	-0.087	1.059	0.885	3.594	1.144	0.013	23.727	0.214	1.906	-0.821	0.174	0.078	0.564	0.622	0.029	0.015	2.045	0.025	0	0	0	0	0	0	0	0	0	0	4
M11	(1S, 3R, 4R, 5S, 7R, 9R)-decane-6-carboxylic acid	-0.9	-0.01	+	U.C.	+	+	+	0.13	L	0	4.852	0	0.26	0.161	0.881	2.959	0.177	-0.515	-0.273	0	1.455	0.646	3.257	0.385	0	16.797	0.195	1.543	-0.554	0.2	0.132	0.798	0.826	0.031	0.02	2.378	0.032	0	0	0	0	0	0	0	0	0	0	3
M12	(1S, 3R, 4S, 5S, 7R, 9R)-decane-6-carboxylic acid	-0.9	-0.01	+	U.C.	+	+	+	0.13	L	0	4.852	0	0.26	0.161	0.881	2.959	0.177	-0.515	-0.273	0	1.455	0.646	3.257	0.385	0	16.797	0.195	1.543	-0.554	0.2	0.132	0.798	0.826	0.031	0.02	2.378	0.032	0	0	0	0	0	0	0	0	0	0	3
M13	7,8,11-trihydroxy-1-hydroperoxy-4-guaien-3-one	-1.59	-0.31	U.C.	U.C.	+	+	+	0.18	S	0	3.526	0	0.274	0.169	0.844	3.726	-0.18	-0.088	0.5	0	1.131	0.883	3.534	1.058	0	10.427	-0.159	1.564	-0.658	0.185	0.082	0.702	0.74	0.036	0.015	1.932	0.026	0	0	0	0	0	0	0	0	0	0	0
M14	2-carboxy-4-methyl-α-methylene-3-(3-oxobutyl)-cyclohexaneacetic acid	-2.68	1.91	+	U.C.	+	+	+	0.13	S	0	1.792	0	0.314	0.184	0.875	3.635	-0.208	-0.441	-0.048	-0.556	1.471	0.543	3.452	0.877	0.016	8.871	-0.309	0.973	-0.381	0.188	0.099	0.71	0.743	0.036	0.014	1.916	0.03	0	0	0	0	0	0	0	0	0	0	0
M15	Z-abscisic acid	-3.17	1.88	+	+	+	-	+	0.13	S	0	1.792	0	0.311	0.185	0.832	3.015	-0.221	0.099	0.312	-0.903	0.838	0.688	3.562	0.868	0.005	16.766	-0.14	1.144	-0.919	0.191	0.1	0.685	0.735	0.03	0.009	1.818	0.032	0	0	0	0	0	0	0	0	0	0	0
M16	E-abscisic acid	-3.17	1.88	+	+	+	-	+	0.13	S	0	1.792	0	0.311	0.185	0.832	3.015	-0.221	0.099	0.312	-0.903	0.838	0.688	3.562	0.868	0.005	13.15	-0.082	1.301	-0.724	0.191	0.102	0.69	0.737	0.022	0.012	1.846	0.03	0	0	0	0	0	0	0	0	0	0	0
M17	3, 3′, 5-trimethoxy-4′, 7-epoxy-8, 5′-neolignan-4, 9, 9′-triol	-3.77	2.24	+	U.C.	+	-	-	0.47	L	0	5.159	0	0.271	0.173	0.79	3.985	-0.075	-0.014	0.018	0.111	0.894	0.857	3.776	1.187	0.012	22.617	-0.018	2.629	-1.253	0.172	0.072	0.533	0.593	0.016	0.01	2.1	0.024	0	0	0	0	0	0	0	0	0	0	0
M18	dihydrodehydrodiconiferyl alcohol	-3.87	2.24	+	U.C.	-	-	-	0.39	L	0	5.159	0	0.273	0.173	0.856	3.829	-0.113	-0.047	-0.039	0.138	0.88	0.833	3.769	1.089	0.011	21.781	0.034	2.692	-1.178	0.175	0.076	0.537	0.6	0.015	0.01	1.968	0.023	0	0	0	0	0	0	0	0	0	0	0
M19	5-benzofurancarboxylic acid, 2,3-dihydro-2-(4-hydroxy-3-methoxyphenyl)-3-(hydroxymethyl)-7-methoxy	-3.67	2.15	+	U.C.	+	-	+	0.36	S	0	5.159	0	0.273	0.172	0.864	3.847	-0.187	0.058	0.066	-0.087	0.855	0.794	3.764	0.899	0.012	19.848	0.023	2.177	-1.252	0.177	0.084	0.573	0.646	0.026	0.014	1.824	0.023	0	1	0	0	0	0	0	0	0	0	0
M20	5-benzofurancarboxylic acid	-3.58	1.86	+	U.C.	+	-	+	0.43	L	0	5.159	0	0.271	0.171	0.788	4	-0.149	0.058	0.098	-0.064	0.872	0.825	3.771	1.138	0.011	21.474	-0.016	2.179	-1.065	0.174	0.077	0.553	0.628	0.027	0.013	2.009	0.024	0	1	0	0	0	0	0	0	0	0	0
M21	threo-1-(4-hydroxy-3-methoxyphenyl)-2-[2-hydroxy-4-(3-hydroxypropyl)phenoxy]-1, 3-propanediol	-3.86	1.82	+	U.C.	+	+	-	0.35	S	0	3.584	0	0.29	0.193	0.856	3.814	-0.174	-0.188	0.07	0.076	1.122	0.949	3.8	1.138	0.01	16.374	0.154	2.523	-1.062	0.174	0.077	0.574	0.612	0.026	0.01	1.964	0.02	0	0	0	0	0	0	0	0	0	0	0
M22	erythro-1-(4-hydroxy-3-methoxyphenyl)-2-[2-hydroxy-4-(3-hydroxypropyl) phenoxy]-1, 3-propanediol	-3.86	1.82	+	U.C.	+	-	-	0.35	S	0	3.584	0	0.29	0.193	0.856	3.814	-0.174	-0.188	0.07	0.076	1.122	0.949	3.8	1.138	0.01	17.984	0.266	2.082	-1.125	0.174	0.079	0.525	0.592	0.019	0.015	1.944	0.022	0	0	0	0	0	0	0	0	0	0	0
M23	5'-methoxyisolariciresinol	-4.04	1.67	+	U.C.	+	-	-	0.47	S	0	5.347	0	0.268	0.172	0.761	4.077	-0.094	-0.111	-0.121	0.375	0.958	0.718	3.749	1.173	0.014	23.433	-0.149	1.43	-1.115	0.172	0.072	0.559	0.619	0.042	0.01	2.054	0.023	0	0	0	0	0	0	0	0	0	0	0
M24	lyoniresinol	-3.8	1.6	+	U.C.	+	-	-	0.54	S	0	5.347	0	0.264	0.169	0.726	4.262	-0.087	-0.156	0.029	0.224	1.013	0.752	3.752	1.296	0.014	19.887	-0.005	2.366	-1.107	0.169	0.066	0.562	0.612	0.043	0.008	2.084	0.024	0	0	0	0	0	0	0	0	0	0	0
M25	ent-isolariciresinol	-4.12	1.79	+	U.C.	-	-	-	0.39	S	0	5.347	0	0.27	0.173	0.812	3.945	-0.143	-0.066	-0.146	0.336	0.903	0.677	3.742	1.138	0.013	20.525	-0.072	1.403	-1.086	0.175	0.082	0.59	0.644	0.042	0.015	1.968	0.026	0	0	0	0	0	0	0	0	0	0	0
M26	1, 3, 4, 5-tetrahydro-7-hydroxy- 5-(4-hydroxy-3,5-dimethoxyphenyl)-8-methoxy-1,4-Methano-2-benzoxepin-10-methanol	-3.67	1.78	+	U.C.	-	-	-	0.58	S	1	6.809	0	0.258	0.162	0.821	4.16	-0.048	-0.055	-0.009	0.136	0.935	0.783	3.746	1.176	0.016	16.263	0.187	2.525	-1.801	0.172	0.077	0.594	0.637	0.018	0.012	2.118	0.023	0	0	0	0	0	0	0	1	0	0	0
M27	1, 3, 4, 5-tetrahydro-7-hydroxy- 5-(4-hydroxy-3-methoxyphenyl)-8-methoxy-1, 4-Methano-2-benzoxepin-10- methanol	-3.88	1.95	-	U.C.	-	-	-	0.49	S	1	6.809	0	0.261	0.164	0.835	3.919	-0.05	-0.045	-0.186	0.202	0.862	0.756	3.744	1.057	0.016	18.362	0.14	2.384	-1.697	0.175	0.089	0.612	0.652	0.019	0.013	2.077	0.024	0	0	0	0	0	0	0	1	0	0	0
M28	3-hydroxy-1,2-bis(4-hydroxy-3-methoxyphenyl)-1-propanone	-3.81	2.12	-	U.C.	-	-	+	0.22	S	0	3.584	0	0.284	0.19	0.826	3.575	-0.171	-0.106	0.099	-0.186	0.992	0.827	3.764	0.891	0.01	17.352	0.162	2.119	-1.097	0.181	0.087	0.619	0.65	0.031	0.011	1.838	0.026	0	0	0	0	0	0	0	0	0	0	0
M29	isorhamnetin	-3.37	2.68	-	U.C.	-	-	+	0.3	L	0	5.347	0	0.277	0.173	0.847	3.658	0.011	-0.031	0.054	-0.398	0.918	0.977	3.76	0.837	0.013	18.38	0.148	2.264	-1.554	0.181	0.104	0.615	0.717	0.024	0.024	1.612	0.028	0	0	0	0	0	0	0	0	0	0	0
M30	quercetin	-3.06	1.81	+	-	-	-	+	0.28	S	0	5.347	0	0.279	0.176	0.858	3.549	0.036	-0.095	0.058	-0.307	1.021	0.978	3.76	0.744	0.015	19.024	0.06	2.508	-1.408	0.183	0.118	0.616	0.697	0.033	0.012	1.378	0.034	0	0	0	0	0	0	0	0	0	0	0
M31	rutin	-2.24	0.15	+	U.C.	+	+	-	0.68	L	0	8.931	0	0.275	0.179	0.845	4.455	-0.005	0.089	-0.047	-0.005	0.848	1.089	3.76	1.255	0.014	28.47	0.217	2.403	-2.09	0.156	0.082	0.549	0.574	0.012	0.008	2.095	0.021	0	0	0	0	0	0	0	0	0	0	2
M32	hyperoside	-2.2	-0.32	+	U.C.	+	-	-	0.77	S	0	7.139	0	0.274	0.176	0.891	4.213	-0.004	0.084	-0.06	-0.039	0.854	1.048	3.761	1.061	0.015	16.989	0.282	2.686	-2.55	0.165	0.092	0.582	0.632	0.022	0.008	1.848	0.023	0	0	0	0	0	0	0	0	0	0	1
M33	luteolin 7-O-β-D-glucoside	-2.62	0.58	+	+	+	-	-	0.78	L	0	7.139	0	0.276	0.179	0.891	3.988	0.119	0.026	-0.178	-0.176	0.878	1.032	3.764	1.059	0.013	31.086	0.215	2.618	-1.657	0.167	0.087	0.539	0.604	0.024	0.009	1.846	0.02	0	0	0	0	0	0	0	0	0	0	1
M34	luteolin	-3.32	2.73	+	-	-	-	+	0.25	L	0	5.347	0	0.283	0.176	0.852	3.322	0.197	-0.057	-0.183	-0.3	0.913	0.961	3.76	0.699	0.015	19.514	0.194	2.013	-1.308	0.244	0.118	0.615	0.694	0.028	0.013	1.367	0.033	0	0	0	0	0	0	0	0	0	0	0
M35	coumarin	-2.16	1.72	+	+	+	+	+	0.04	L	0	3.555	0	0.295	0.19	0.878	1.732	-0.236	-0.389	0	0	1.528	0.764	3.284	0	0	11.057	0.104	1.279	-0.613	0.224	0.106	0.565	0.592	0.031	0.018	1.058	0.033	0	0	0	0	0	0	0	0	0	0	0
M36	scopoletin	-1.91	1.65	+	+	+	-	+	0.08	L	0	3.555	0	0.288	0.186	0.883	2.595	-0.113	-0.09	1.45	-1	1.138	0.867	3.305	0.022	0	13.425	0.037	1.52	-0.73	0.208	0.164	0.787	0.867	0.038	0.018	1.909	0.037	0	0	0	0	0	0	0	0	0	0	0
M37	7-hydroxy-6,8-dimethoxyphenyl coumarin	-2.15	1.8	+	U.C.	+	+	+	0.1	L	0	3.555	0	0.278	0.178	0.805	3.097	-0.153	-0.025	1.327	-1	1.027	0.909	3.311	0.321	0	13.407	0.238	1.393	-0.629	0.2	0.125	0.626	0.778	0.033	0.017	1.889	0.03	0	0	0	0	0	0	0	0	0	0	0
M38	3,5-di-O-caffeoylquinic acid	-3.61	2.05	+	+	+	-	-	0.68	S	0	5.375	0	0.298	0.196	0.791	4.197	-0.193	-0.016	0.192	0.139	1.067	0.912	3.817	1.084	0.011	28.727	-0.028	3.103	-1.515	0.161	0.097	0.464	0.522	0.018	0.007	1.826	0.024	0	0	0	0	0	0	0	0	0	0	0
M39	3,5-di-O-caffeoylquinic methyl ester	-3.76	2.05	+	+	+	-	-	0.68	S	0	5.375	0	0.296	0.196	0.791	4.227	-0.187	0.006	0.185	0.106	1.043	0.909	3.817	1.262	0.01	29.147	-0.189	3.691	-1.421	0.16	0.098	0.489	0.531	0.04	0.008	1.973	0.026	0	0	0	0	0	0	0	0	0	0	0
M40	4,5-di-O-caffeoylquinic acid	-3.62	2.05	+	U.C.	+	-	-	0.69	S	0	5.375	0	0.299	0.194	0.813	4.204	-0.209	0.044	0.174	0.163	1.025	0.912	3.817	1.115	0.008	27.376	-0.06	3.146	-1.594	0.161	0.099	0.482	0.527	0.022	0.005	1.816	0.024	0	0	0	0	0	0	0	0	0	0	0
M41	4,5-di-O-caffeoylquinic methyl ester	-3.76	2.08	+	U.C.	+	-	-	0.69	S	0	5.375	0	0.296	0.194	0.811	4.233	-0.202	0.065	0.162	0.152	1.001	0.909	3.817	1.264	0.008	5.681	0.371	2.865	-0.582	0.16	0.088	0.595	0.624	0.026	0.011	1.877	0.02	0	0	0	0	0	0	0	0	0	0	0
M42	3-(3,4-dihydroxy-5-methoxyphenyl)-cinnamic acid	-2.31	1.41	+	+	+	-	+	0.07	L	0	1.792	0	0.316	0.203	0.875	2.811	-0.156	-0.423	0.688	0.5	1.292	0.84	3.323	0.321	0	9.873	0.146	1.475	-0.589	0.204	0.123	0.753	0.818	0.031	0.018	1.605	0.038	0	0	0	0	0	0	0	0	0	0	0
M43	trans-p-hydroxy cinnamic acid	-2.21	1.74	+	+	+	+	+	0.04	L	0	1.792	0	0.34	0.219	0.845	2.364	-0.167	-0.5	-1	3	1.528	0.652	3.313	0.058	0	11.912	0.094	1.176	-0.434	0.218	0.07	0.503	0.546	0.022	0.013	0.881	0.03	0	0	0	0	0	0	0	0	0	0	0
M44	trans-caffeic acid	-2.05	1.67	+	+	+	+	+	0.05	L	0	1.792	0	0.33	0.214	0.894	2.482	-0.278	-0.519	0.3	2.25	1.444	0.765	3.316	0.235	0	13.254	0.122	1.221	-0.524	0.213	0.061	0.487	0.539	0.02	0.014	0.853	0.025	0	0	0	0	0	0	0	0	0	0	0
M45	trans-o-hydroxy cinnamic acid	-2.15	1.9	+	+	+	+	+	0.04	S	0	1.792	0	0.333	0.213	0.909	2.364	-0.259	-0.5	-1	0	1.528	0.652	3.309	0.029	0	10.723	0.102	1.117	-0.423	0.218	0.125	0.757	0.83	0.033	0.016	1.255	0.034	0	0	0	0	0	0	0	0	0	0	0
M46	trams-cirnamic acid	-2.38	2.38	+	+	+	+	+	0.03	S	0	1.792	0	0.344	0.221	0.803	2.231	-0.127	-0.476	-1	0	1.746	0.47	3.309	0.028	0	10.652	0.137	1.175	-0.397	0.224	0.082	0.514	0.559	0.023	0.014	0.907	0.036	0	0	0	0	0	0	0	0	0	0	0
M47	trans-ferulic acid	-2.35	1.56	+	+	+	-	+	0.06	S	0	1.792	0	0.322	0.207	0.903	2.562	-0.246	-0.44	0.4	1.8	1.365	0.758	3.323	0.302	0.016	14.022	0.081	1.214	-0.5	0.208	0.112	0.666	0.772	0.026	0.014	1.559	0.033	0	0	0	0	0	0	0	0	0	0	0
M48	4-hydroxy -3- methoxy styrene acrylic acid	-2.17	1.04	+	+	+	+	+	0.06	S	0	1.792	0	0.322	0.207	0.889	2.562	-0.246	-0.44	0.4	1.8	1.365	0.758	3.296	0.415	0.016	13.871	0.034	1.078	-0.399	0.208	0.118	0.741	0.784	0.032	0.015	1.738	0.026	0	0	0	0	0	0	0	0	0	0	0
M49	syringic acid	-1.73	1.55	+	+	+	+	+	0.06	L	0	1.792	0	0.298	0.195	0.733	2.928	-0.378	0.34	0	0	0.778	0.851	3.014	0.238	0	10.22	0.096	0.982	-0.554	0.208	0.112	0.654	0.781	0.032	0.017	1.804	0.028	0	1	0	0	0	0	0	0	0	0	0
M50	benzoicacid	-1.24	1.72	+	+	+	+	+	0.02	S	0	1.792	0	0.331	0.216	0.751	1.296	-0.743	-1	0	0	2.571	0.468	2.956	0	0	8.516	0.156	0.901	-0.416	0.24	0.164	0.819	0.932	0.058	0.022	1.283	0.044	0	1	0	0	0	0	0	0	0	0	0
M51	vanillin	-1.48	1.31	+	+	+	+	+	0.03	L	0	1.792	0	0.302	0.21	0.884	2.004	-0.542	0.283	0	0	0.917	0.818	2.982	0	0	9.215	0.092	0.876	-0.439	0.224	0.152	0.703	0.897	0.031	0.022	1.592	0.049	0	0	0	0	0	0	0	0	0	0	0
M52	p-hydroxybenzaldehyde	-1.11	1.27	+	+	+	-	+	0.02	S	0	1.792	0	0.321	0.226	0.794	1.296	-0.679	-1	0	0	2.571	0.701	2.947	0	0	8.337	0.112	0.885	-0.375	0.24	0.085	0.594	0.616	0.03	0.012	0.875	0.033	0	0	0	0	0	0	0	0	0	0	0
M53	4-hydroxy-2-nonenoic acid	-1.71	2.02	+	+	+	-	+	0.03	S	0	0	0	0.381	0.254	0.866	2.526	-0.259	0.481	-0.333	-0.556	0.815	0.815	3.373	0.328	0.016	10.288	-0.139	0.727	-0.091	0.218	0.11	0.75	0.78	0.052	0.01	1.787	0.031	0	0	0	0	0	0	0	0	0	0	0
M54	(2E,6S)-8-[α-L-arabinopyranosyl-(1"-6')-β-D-glucopyranosyloxy]-2,6-dimethylct-2-eno-1,2"-lactone	-1.67	-0.36	+	U.C.	+	+	-	0.78	S	0	6.366	0	0.29	0.195	0.861	4.174	-0.003	0.209	-0.12	-0.049	0.743	1.029	3.592	1.215	0.012	17.224	0.109	2.53	-0.972	0.167	0.08	0.628	0.65	0.021	0.009	2.402	0.017	0	0	0	0	0	0	0	0	0	0	2
M55	5-O-caffeoylquinic methyl ester	-2.19	-0.05	+	+	+	+	+	0.35	S	0	3.584	0	0.295	0.197	0.893	3.741	-0.184	0.115	0.182	0.097	0.929	0.926	3.701	1.03	0.011	16.978	0.03	2.373	-0.888	0.175	0.096	0.643	0.683	0.039	0.012	1.934	0.021	0	0	0	0	0	0	0	0	0	0	0
M56	5-O-caffeoylquinic acid	-2.01	0.17	+	+	+	-	+	0.33	S	0	3.584	0	0.299	0.196	0.904	3.693	-0.202	0.076	0.215	0.137	0.972	0.932	3.698	1.03	0.012	17.896	0.079	2.122	-1.063	0.177	0.092	0.613	0.683	0.044	0.008	1.738	0.022	0	0	0	0	0	0	0	0	0	0	0
M57	4-O-caffeoylquinic acid	-2.06	0.17	+	U.C.	+	-	+	0.33	S	0	3.584	0	0.3	0.193	0.871	3.679	-0.227	0.155	0.089	0.23	0.934	0.932	3.698	0.987	0.008	21.059	-0.193	1.897	-1.013	0.177	0.092	0.616	0.668	0.049	0.01	1.751	0.022	0	0	0	0	0	0	0	0	0	0	0
M58	4-O-caffeoylquinic methyl ester	-2.19	-0.06	+	U.C.	+	-	+	0.36	S	0	3.584	0	0.296	0.194	0.863	3.728	-0.207	0.195	0.042	0.246	0.891	0.926	3.7	1.041	0.009	20.553	-0.027	1.75	-0.753	0.175	0.089	0.605	0.651	0.045	0.012	1.861	0.022	0	0	0	0	0	0	0	0	0	0	0
M59	3,4-di-O-caffeoylquinic acid	-3.62	2.05	+	U.C.	+	-	-	0.69	S	0	5.375	0	0.299	0.194	0.813	4.204	-0.209	0.044	0.174	0.163	1.025	0.912	3.817	1.115	0.008	27.579	0.205	3.02	-1.719	0.161	0.099	0.492	0.542	0.029	0.006	1.892	0.024	0	0	0	0	0	0	0	0	0	0	0
M60	3,4-di-O-caffeoylquinic methyl ester	-3.76	2.08	+	U.C.	+	-	-	0.69	S	0	5.375	0	0.296	0.194	0.811	4.233	-0.202	0.065	0.162	0.152	1.001	0.909	3.817	1.264	0.008	25.825	-0.001	2.978	-1.362	0.16	0.093	0.491	0.538	0.021	0.008	1.898	0.022	0	0	0	0	0	0	0	0	0	0	0
M61	geniposidic acid	-1.22	-1.71	+	U.C.	+	+	-	0.41	S	0	5.159	0	0.273	0.175	0.921	3.853	-0.106	0.02	0.133	-0.141	0.959	0.842	3.597	1.004	0.015	19.754	0.183	2.22	-1.662	0.175	0.089	0.618	0.667	0.027	0.012	2.007	0.025	0	0	0	0	0	0	0	0	0	0	3
M62	genipin-1-β-D-gentiobioside	-1.29	-1.75	+	U.C.	+	+	-	0.83	S	0	6.951	0	0.271	0.18	0.848	4.301	-0.063	0.082	0.041	-0.066	0.894	0.951	3.635	1.323	0.014	32.416	0.066	2.508	-1.838	0.16	0.071	0.51	0.56	0.019	0.009	2.233	0.027	0	0	0	0	0	0	0	0	0	0	4
M63	6′′-O-trans-p-coumaroylgenipin gentiobioside	-2.73	-0.32	+	U.C.	+	+	-	0.45	S	0	8.743	0	0.279	0.185	0.857	4.545	-0.044	0.049	0.028	0.013	0.964	0.91	3.821	1.472	0.012	49.819	-0.238	4.883	-1.809	0.151	0.073	0.439	0.481	0.014	0.007	2.209	0.02	0	0	0	0	0	0	0	0	0	0	4
M64	6′′-O-trans-p-feruloylgenipin gentiobioside	-2.81	-0.28	+	U.C.	+	+	-	0.39	S	0	8.743	0	0.278	0.184	0.86	4.58	-0.066	0.047	0.077	-0.027	0.948	0.924	3.828	1.474	0.012	47.061	0.321	4.283	-1.841	0.15	0.061	0.41	0.451	0.013	0.009	2.181	0.019	0	0	0	0	0	0	0	0	0	0	4
M65	6′′-O-trans-sinapoylgenipin gentiobioside	-2.86	-0.12	+	U.C.	+	+	-	0.34	S	0	8.743	0	0.276	0.183	0.832	4.639	-0.063	0.021	0.121	-0.063	0.963	0.936	3.833	1.474	0.011	57.8	-0.14	4.86	-2.175	0.149	0.062	0.427	0.473	0.012	0.008	2.34	0.019	0	0	0	0	0	0	0	0	0	0	4
M66	jasmigeniposide A	-2.92	-0.25	U.C.	U.C.	+	+	-	0.4	L	0	8.743	0	0.279	0.183	0.899	4.631	-0.103	0.068	0.144	-0.076	0.927	0.901	3.825	1.461	0.012	46.311	-0.118	5.139	-1.568	0.15	0.078	0.45	0.491	0.017	0.008	2.261	0.021	0	0	0	0	0	0	0	0	0	0	3
M67	(E)-aldosecologanin	-2.74	-0.66	U.C.	U.C.	+	U.C.	U.C.	0.43	S	0	7.167	0	0.273	0.181	0.815	4.808	0.097	-0.075	-0.074	-0.017	1.003	0.88	3.715	1.478	0.013	44.212	0.154	4.558	-2.081	0.149	0.057	0.437	0.484	0.011	0.007	2.311	0.022	0	0	0	0	0	0	0	0	0	0	6
M68	(Z)-aldosecologanin	-2.5	-0.52	U.C.	U.C.	+	U.C.	U.C.	0.43	S	0	7.167	0	0.273	0.181	0.835	4.808	0.097	-0.075	-0.074	-0.017	1.003	0.88	3.712	1.482	0.013	31.405	0.015	3.346	-1.033	0.158	0.054	0.438	0.471	0.014	0.007	2.3	0.015	0	0	0	0	0	0	0	0	0	0	6
M69	2′-O-trans-caffeoylgardoside	-2.78	0.25	+	U.C.	+	+	-	0.79	S	0	6.951	0	0.284	0.183	0.919	4.251	-0.097	-0.048	0.074	-0.041	1.062	0.865	3.821	1.289	0.012	22.232	0.355	4.013	-1.752	0.16	0.096	0.543	0.584	0.017	0.011	2.056	0.023	0	0	0	0	0	0	0	0	0	0	3
M1_sg	L-phenylalaninosecologanin B_qt	-2.57	1.38	+	U.C.	+	+	+	0.34	S	0	5.347	0	0.282	0.177	0.885	3.83	-0.138	-0.154	0.142	-0.274	1.251	0.565	3.765	1.002	0.013	17.703	-0.033	3.566	-0.789	0.177	0.094	0.611	0.658	0.029	0.014	1.771	0.029	0	0	0	0	0	0	0	0	0	0	2
M2_sg	L-phenylalaninosecologanin C_qt	-2.88	1.83	+	U.C.	+	+	-	0.37	S	0	5.347	0	0.278	0.18	0.877	3.893	-0.135	-0.119	0.166	-0.266	1.194	0.567	3.765	1.029	0.013	18.133	-0.054	3.34	-0.731	0.175	0.094	0.588	0.648	0.03	0.014	1.935	0.028	0	0	0	0	0	0	0	0	0	0	2
M3_sg	secoxylogain_qt	-0.86	0.32	+	U.C.	+	+	+	0.09	S	0	1.792	0	0.303	0.185	0.911	3.398	-0.128	-0.664	-0.614	0	1.613	0.627	3.262	0.592	0	11.897	-0.16	2.365	-0.096	0.197	0.093	0.795	0.847	0.042	0.023	1.838	0.028	0	0	0	0	0	0	0	0	0	0	2
M7_sg	jasmigeniposide B_qt	-3.39	1.21	U.C.	U.C.	U.C.	-	-	0.8	L	0	6.735	0	0.268	0.171	0.81	4	-0.186	-0.046	0.434	-0.217	1.067	0.575	3.83	1.214	0.01	31.271	-0.143	5.85	-1.626	0.168	0.082	0.595	0.639	0.027	0.017	2.197	0.027	0	0	0	0	0	0	0	0	0	0	4
M8_sg	5H,8H-pyrano[4,3-d]thiazolo[3,2-a]pyridine-3-carboxylic acid_qt	-1.65	0.18	U.C.	U.C.	+	+	+	0.23	S	0	5.13	0	0.269	0.164	0.925	3.445	0.058	0.083	0.241	-0.466	1.313	0.582	3.544	0.724	0.023	17.162	0.188	2.064	-0.81	0.188	0.13	0.697	0.743	0.055	0.019	1.87	0.051	0	0	0	0	0	0	0	0	0	0	3
M9_sg	vogeloside_qt	-0.69	0.27	+	U.C.	+	+	+	0.1	L	0	3.555	0	0.278	0.178	0.907	3.025	0.05	-0.545	-0.515	0	1.5	0.636	3.29	0.495	0	13.585	-0.132	2.472	-0.522	0.2	0.106	0.766	0.803	0.032	0.018	2.004	0.031	0	0	0	0	0	0	0	0	0	0	3
M10_sg	7-epi-vogeloside_qt	-0.69	0.27	+	U.C.	+	+	+	0.1	L	0	3.555	0	0.278	0.178	0.907	3.025	0.05	-0.545	-0.515	0	1.5	0.636	3.29	0.495	0	13.62	-0.113	2.429	-0.398	0.242	0.105	0.753	0.796	0.031	0.018	1.979	0.031	0	0	0	0	0	0	0	0	0	0	3
M61_sg	geniposidic acid_qt	-1.04	-0.35	+	U.C.	+	+	+	0.09	L	0	3.367	0	0.28	0.17	0.93	2.842	-0.318	-0.25	2	0	1.4	0.548	3.321	0.374	0	13.662	-0.156	2.565	-0.92	0.204	0.118	0.825	0.856	0.052	0.019	1.833	0.039	0	0	0	0	0	0	0	0	0	0	2
M62_sg	genipin-1-β-D-gentiobioside_qt	-1.5	0.07	+	U.C.	+	+	+	0.1	L	0	3.367	0	0.275	0.176	0.907	3.019	-0.248	-0.185	0.964	-1	1.309	0.545	3.332	0.385	0	13.623	0.002	2.919	-0.902	0.2	0.114	0.794	0.832	0.046	0.019	1.976	0.033	0	0	0	0	0	0	0	0	0	0	2
M63_sg	6′′-O-trans-p-coumaroylgenipin gentiobioside_qt	-2.21	1.74	+	+	+	+	+	0.04	S	0	1.792	0	0.34	0.219	0.845	2.364	-0.167	-0.5	-1	3	1.528	0.652	3.313	0.058	0	12.751	-0.37	2.005	-0.218	0.218	0.067	0.52	0.556	0.026	0.013	0.902	0.029	0	0	0	0	0	0	0	0	0	0	0
M64_sg	6′′-O-trans-p-feruloylgenipin gentiobioside_qt	-2.33	1.58	+	+	+	+	+	0.06	L	0	1.792	0	0.322	0.207	0.903	2.636	-0.246	-0.364	0.4	0.75	1.241	0.758	3.32	0.277	0	13.733	-0.387	2.24	-0.238	0.235	0.147	0.682	0.881	0.022	0.015	1.638	0.045	0	0	0	0	0	0	0	0	0	0	0
M65_sg1	6′′-O-trans-sinapoylgenipin gentiobioside_qt1	-1.5	0.07	+	U.C.	+	+	+	0.1	L	0	3.367	0	0.275	0.176	0.907	3.019	-0.248	-0.185	0.964	-1	1.309	0.545	3.332	0.385	0	14.389	0.009	2.547	-0.624	0.2	0.103	0.808	0.842	0.046	0.023	1.96	0.033	0	0	0	0	0	0	0	0	0	0	2
M65_sg2	6′′-O-trans-sinapoylgenipin gentiobioside_qt2	-2.55	1.63	+	+	+	+	+	0.08	L	0	1.792	0	0.31	0.198	0.772	2.993	-0.143	-0.364	0.745	0.067	1.227	0.831	3.326	0.364	0	15.682	-0.488	2.135	-0.23	0.2	0.114	0.658	0.799	0.02	0.015	1.846	0.027	0	0	0	0	0	0	0	0	0	0	0
M66_sg	jasmigeniposide A_qt	-3.14	0.77	U.C.	U.C.	+	+	-	0.74	L	0	6.951	0	0.284	0.184	0.913	4.285	-0.191	0.03	0.214	-0.051	1.014	0.811	3.825	1.283	0.011	35.829	-0.53	5.842	-1.978	0.158	0.085	0.515	0.566	0.023	0.014	2.128	0.027	0	0	0	0	0	0	0	0	0	0	2
M67_sg	(E)-aldosecologanin_qt	-3.01	1.1	U.C.	U.C.	U.C.	+	-	0.5	S	0	3.584	0	0.28	0.182	0.833	4.167	0.033	-0.348	-0.228	0.05	1.261	0.587	3.708	1.245	0.013	22.672	-0.27	4.682	-0.422	0.168	0.071	0.622	0.665	0.025	0.015	2.059	0.023	0	0	0	0	0	0	0	0	0	0	4
M68_sg	(Z)-aldosecologanin_qt	-3.21	1.54	U.C.	U.C.	U.C.	+	-	0.5	S	0	3.584	0	0.28	0.182	0.868	4.167	0.033	-0.348	-0.228	0.05	1.261	0.587	3.705	1.245	0.013	26.771	-0.226	3.634	-0.033	0.168	0.072	0.606	0.653	0.022	0.014	2.082	0.022	0	0	0	0	0	0	0	0	0	0	4
M69_sg	2′-O-trans-caffeoylgardoside_qt	-0.31	-0.49	+	U.C.	+	+	+	0.09	S	0	3.367	0	0.282	0.172	0.93	2.916	-0.286	-0.308	0	0	1.454	0.613	3.32	0.379	0	13.12	-0.175	2.123	-0.669	0.204	0.114	0.82	0.853	0.039	0.015	1.794	0.031	0	0	0	0	0	0	0	0	0	0	2
L: long half-life (half-life value ≥ 4 h) ;and S: short half-life (half-life value < 4 h).														U.C.: uncertain; +: the compound can overcome the barriers; -: the compound cannot overcome the barriers
[truncated: 4 more columns]
