# Supplementary material for: A novel systems pharmacology model for herbal medicine injection: a case using reduning injection
Source: BMC Complement Altern Med. 2014 Nov 4;14:430. doi: 10.1186/1472-6882-14-430 (PMC4506441; doi:10.1186/1472-6882-14-430)
Supplement: Supplementary file 2 — Additional file 2: Table S2: Biological activity (half-life) data and parameters of 169 chemicals in the Drugbank. L: long half-life (half-life value ≥4 h); and S: short half-life (half-life value<4 h). (XLSX 71 KB) [file 12906_2013_2009_MOESM2_ESM.xlsx]

## Sheet: Sheet1
	Table S2:Biological activity (half-life) data and parameters of 169 chemicals in the Drugbank.
ID	Name	CAS	Class	Sample	TrainorTest	pred_SpvInstance_1	half-life	nR11	STN	T(N..P)	X2A	X3A	BIC3	ATS5e	MATS4m	MATS5p	MATS7p	MATS8p	GATS5m	GATS2e	BEHp2	BELp8	JGI8	Mor02m	Mor32m	Mor07v	Mor08p	G1s	HATS2p	RARS	REIG	R5m+	R5v+	R2e	R2p+	nArCONH2	nArCO	nN-N	nNq	nArNO2	nSO2OH	nSO4	nOxolanes	nPyrroles	C-014	H-048	H-051	H-053	Cl-090
DB00136	Calcitriol	32222-06-3	L	T	train	L	6.5	0	5.159	0	0.294	0.177	0.871	3.619	0.187	-0.016	-0.056	-0.153	0.614	0.783	3.755	1.36	0.013	28.002	-0.488	2.27	-0.402	0.169	0.078	0.526	0.556	0.012	0.007	2.193	0.02	0	0	0	0	0	0	0	0	0	0	0	0	2	0
DB00187	Esmolol	103598-03-4	S	T	train	S	3.7	0	1.792	0	0.332	0.224	0.831	3.275	0.008	-0.359	-0.185	0.625	1.418	0.905	3.459	0.966	0.013	19.961	0.132	1.266	-0.23	0.215	0.088	0.569	0.637	0.028	0.011	2.032	0.033	0	0	0	0	0	0	0	0	0	0	0	2	0	0
DB00196	Fluconazole	86386-73-4	L	T	train	L	30	0	5.011	0	0.29	0.181	0.803	3.733	0.113	-0.023	0.121	-0.003	0.671	0.919	3.563	0.794	0.01	10.651	-0.259	1.982	-0.07	0.211	0.131	0.702	0.737	0.035	0.015	1.876	0.044	0	0	0	0	0	0	0	0	0	0	0	0	0	0
DB00199	Erythromycin	114-07-8	S	T	train	L	1.9	0	6.223	0	0.286	0.184	0.845	4.908	0.04	-0.136	-0.127	0.091	1.172	1.055	3.653	1.533	0.013	22.204	-0.472	2.035	-1.72	0.15	0.045	0.465	0.501	0.01	0.008	2.309	0.014	0	0	0	0	0	0	0	0	0	0	2	3	3	0
DB00207	Azithromycin	83905-01-5	L	T	train	L	68	0	6.292	0	0.288	0.183	0.848	4.887	0.033	-0.118	-0.095	0.003	1.144	1.071	3.641	1.531	0.015	16.086	-0.227	3.994	-0.174	0.149	0.044	0.498	0.52	0.011	0.007	2.392	0.012	0	0	0	0	0	0	0	0	0	0	2	1	3	0
DB00214	Torasemide	56211-40-6	S	T	train	S	3.5	0	3.584	0	0.313	0.184	0.853	3.585	-0.114	-0.059	-0.124	-0.332	1.639	0.61	3.794	1.068	0.009	20.189	0.27	1.933	-0.457	0.179	0.104	0.572	0.624	0.027	0.015	1.861	0.027	0	0	0	0	0	0	0	0	0	0	0	0	0	0
DB00218	Moxifloxacin	354812-41-2	L	T	train	L	13.55	0	8.021	0	0.263	0.159	0.88	4.198	0.078	-0.065	0.213	0.066	1.214	0.754	3.717	1.236	0.012	20.688	0.158	3.399	-1.537	0.181	0.097	0.611	0.652	0.03	0.014	2.135	0.02	0	1	0	0	0	0	0	0	0	0	1	0	1	0
DB00235	Milrinone	78415-72-2	S	T	train	L	2.3	0	3.584	0	0.289	0.188	0.813	2.906	0.131	-0.216	-1.004	2.827	0.863	0.657	3.543	0.493	0.02	14.322	-0.196	2.202	-0.582	0.2	0.149	0.633	0.826	0.017	0.017	1.515	0.046	0	0	0	0	0	0	0	0	0	0	0	0	0	0
DB00242	Cladribine	4291-63-8	L	T	test	L	5.4	0	4.977	0	0.274	0.17	0.907	3.211	-0.036	-0.135	0.026	-0.283	1.46	0.846	3.544	0.637	0.013	9.76	-0.038	2.855	-0.599	0.191	0.127	0.718	0.759	0.078	0.022	1.941	0.037	0	0	0	0	0	0	0	1	0	0	1	0	0	1
DB00262	Carmustine	154-93-8	S	T	train	S	0.375	0	0	0	0.34	0.231	0.835	2.6	-0.179	-1.042	-0.193	2.008	1.52	0.747	3.196	0	0	10.744	-0.047	0.372	0.05	0.218	0.193	0.73	0.819	0.171	0.022	1.715	0.043	0	0	0	0	0	0	0	0	0	0	0	0	0	0
DB00264	Metoprolol	37350-58-6	L	T	test	S	5	0	1.792	0	0.334	0.218	0.826	3.126	-0.035	-0.352	0.346	-0.151	1.5	1.012	3.458	0.966	0.011	16.578	0.229	1.383	-0.245	0.191	0.09	0.588	0.646	0.028	0.011	2.027	0.032	0	0	0	0	0	0	0	0	0	0	0	0	0	0
DB00267	Cefmenoxime	65085-01-0	S	T	train	S	1	0	6.354	0	0.279	0.17	0.892	4.18	0.11	-0.409	-0.046	0.109	1.181	0.713	3.8	1.255	0.013	29.797	-0.208	1.673	-0.778	0.165	0.103	0.511	0.56	0.071	0.012	1.904	0.041	0	0	0	0	0	0	0	0	0	0	2	0	0	0
DB00276	Amsacrine	51264-14-3	L	T	train	L	8.5	0	7.11	0	0.287	0.171	0.796	3.881	-0.046	-0.13	0.132	-0.067	0.577	0.725	3.877	1.017	0.013	26.057	0.501	2.715	-1.604	0.172	0.116	0.582	0.626	0.039	0.014	1.955	0.026	0	0	0	0	0	0	0	0	0	0	0	0	0	0
DB00277	Theophylline	58-55-9	L	T	train	L	8	0	3.367	0	0.271	0.182	0.773	1.995	0.334	-0.294	0	0	1.694	0.486	3.134	0	0	13.697	-0.101	1.737	0.014	0.213	0.13	0.735	0.852	0.03	0.018	1.785	0.031	0	0	0	0	0	0	0	0	0	0	0	0	0	0
DB00279	Liothyronine	6893-02-3	L	T	train	L	60	0	3.584	0	0.302	0.196	0.857	3.459	0.054	-0.033	0.131	-0.187	1.07	0.825	3.931	0.808	0.01	13.204	0.578	2.041	-1.127	0.181	0.226	0.61	0.651	0.232	0.038	1.562	0.116	0	0	0	0	0	0	0	0	0	0	0	0	0	0
DB00281	Lidocaine	137-58-6	S	T	train	S	1.817	0	1.792	0	0.309	0.206	0.724	3.025	-0.288	-0.552	0.128	0.206	2.603	0.785	3.441	0.71	0.007	11.363	0.111	1.681	-0.401	0.197	0.104	0.679	0.727	0.033	0.013	1.938	0.029	0	0	0	0	0	0	0	0	0	0	0	0	0	0
DB00282	Pamidronate	40391-99-9	L	T	train	L	28	0	0	8	0.329	0.185	0.754	2.326	-0.049	0.261	0	0	0.049	0.871	3.466	0.379	0	15.487	-0.042	-0.289	0.19	0.213	0.112	0.79	0.838	0.049	0.011	1.513	0.069	0	0	0	0	0	0	0	0	0	0	0	0	0	0
DB00286	Conjugated Estrogens	438-67-5	L	T	train	L	7.4	0	6.893	0	0.277	0.163	0.845	3.539	-0.042	-0.063	-0.146	-0.23	0.89	0.277	3.763	0.979	0.019	24.708	0.073	1.622	-1.183	0.179	0.106	0.643	0.696	0.03	0.013	2.187	0.035	0	0	0	0	0	0	1	0	0	0	0	2	0	0
DB00292	Etomidate	33125-97-2	S	T	train	S	1.25	0	3.401	0	0.291	0.187	0.825	3.183	-0.02	-0.243	-0.348	-0.213	1.063	0.718	3.644	0.856	0.009	8.789	-0.171	2.449	-0.084	0.193	0.136	0.732	0.764	0.033	0.02	1.938	0.041	0	0	0	0	0	0	0	0	0	0	0	0	0	0
DB00295	Morphine	57-27-2	S	T	train	S	3	3	8.442	0	0.245	0.147	0.905	3.516	-0.199	-0.123	0.763	-1.076	1.164	0.799	3.586	0.898	0	11.5	-0.079	1.941	-1.397	0.201	0.118	0.712	0.746	0.024	0.015	2.008	0.027	0	0	0	0	0	0	0	0	0	0	0	0	0	0
DB00302	Tranexamic Acid	1197-18-8	S	T	test	S	3	0	1.792	0	0.317	0.213	0.794	1.76	-0.592	-0.633	2.028	0	1.673	0.477	3.182	0.344	0	10.225	-0.177	0.669	-0.106	0.224	0.118	0.847	0.878	0.013	0.01	1.825	0.025	0	0	0	0	0	0	0	0	0	0	0	1	0	0
DB00303	Ertapenem	153832-46-3	L	T	test	L	4	0	6.346	0	0.28	0.164	0.915	4.116	-0.026	-0.204	0.181	0.091	1.076	0.625	3.816	1.272	0.012	28.677	-0.124	2.623	-1.157	0.165	0.098	0.503	0.553	0.049	0.012	2.001	0.03	0	0	0	0	0	0	0	0	0	0	0	1	3	0
DB00309	Vindesine	59917-39-4	L	T	test	L	24	2	15.665	0	0.247	0.149	0.887	5.208	0.054	-0.121	0.058	0.024	1.154	0.681	3.997	1.546	0.014	29.38	0.062	5.906	-3.403	0.156	0.065	0.484	0.516	0.009	0.008	2.287	0.022	0	0	0	0	0	0	0	0	1	0	0	0	0	0
DB00312	Pentobarbital	76-74-4	L	T	train	L	27.5	0	1.792	0	0.284	0.175	0.783	2.749	0.222	-0.223	-0.361	-1.156	1.039	0.462	3.325	0.589	0	10.932	-0.162	1.23	0.072	0.2	0.103	0.769	0.808	0.024	0.024	1.954	0.026	0	0	0	0	0	0	0	0	0	0	0	0	0	0
DB00319	Piperacillin	66258-76-2	S	T	train	S	0.9	0	6.528	0	0.277	0.168	0.86	4.223	0.062	0.137	-0.113	0.163	0.665	0.596	3.801	1.23	0.013	15.325	0.029	2.87	0.089	0.162	0.095	0.572	0.599	0.032	0.011	2.166	0.029	0	0	0	0	0	0	0	0	0	0	1	0	0	0
DB00320	Dihydroergotamine	6190-39-2	L	T	train	L	9	1	13.576	0	0.257	0.158	0.88	4.557	-0.074	0.147	-0.172	-0.069	1.011	0.684	3.849	1.429	0.011	44.315	0.241	5.338	-2.076	0.156	0.093	0.528	0.555	0.022	0.008	2.28	0.022	0	0	0	0	0	0	0	0	1	0	1	1	3	0
DB00325	Nitroprusside	15078-28-1	S	T	train	S	0.033	0	0	0	0.228	0.204	0.365	0	0.039	0	0	0	0	1.436	2.553	0	0	9.035	0.15	-0.549	2.571	0.213	0.3	0.734	0.795	0	0	0.783	0.054	0	0	0	0	0	0	0	0	0	0	0	0	0	0
DB00328	Indomethacin	53-86-1	L	T	train	L	4.5	0	5.159	0	0.283	0.172	0.852	3.871	-0.021	0.047	0.752	-0.189	0.404	0.634	3.793	0.966	0.013	17.422	0.162	2.746	-0.79	0.177	0.144	0.598	0.651	0.037	0.012	1.832	0.063	0	0	0	0	0	0	0	0	1	0	0	5	0	0
DB00335	Atenolol	29122-68-7	L	T	test	S	6.5	0	1.792	0	0.34	0.211	0.827	3.14	-0.089	-0.446	0.5	-0.076	1.559	1.023	3.458	0.966	0.011	15.623	0.194	1.878	-0.315	0.191	0.101	0.615	0.662	0.026	0.01	1.903	0.031	0	0	0	0	0	0	0	0	0	0	0	2	0	0
DB00336	Nitrofurazone	59-87-0	L	T	train	L	5	0	1.609	0	0.334	0.206	0.872	2.496	-0.554	-0.603	-0.443	-0.466	1.413	1.005	3.132	0.014	0.025	16.676	-0.045	1.468	-0.081	0.208	0.185	0.595	0.771	0.036	0.014	1.623	0.066	0	0	0	0	1	0	0	0	0	0	0	0	0	0
DB00343	Diltiazem	42399-41-7	S	T	train	S	3.75	1	5.505	0	0.293	0.177	0.836	4.165	-0.111	-0.019	0.036	0.152	1.008	0.785	3.764	1.068	0.017	11.07	0.186	2.499	-0.021	0.171	0.106	0.579	0.62	0.037	0.012	2.121	0.033	0	0	0	0	0	0	0	0	0	0	0	3	0	0
DB00353	Methylergonovine	113-42-8	S	T	train	S	3.39	1	6.843	0	0.267	0.168	0.896	3.71	0.009	0.071	-0.061	0.078	0.996	0.577	3.648	1.159	0.011	18.781	0.029	2.374	-0.959	0.177	0.096	0.591	0.657	0.026	0.01	2.007	0.024	0	0	0	0	0	0	0	0	1	0	1	1	0	0
DB00361	Vinorelbine	71486-22-1	L	T	test	L	35.65	2	15.534	0	0.249	0.147	0.876	5.319	0.077	-0.157	-0.041	0.028	1.274	0.619	3.997	1.558	0.013	14.885	-0.469	5.247	-1.782	0.146	0.058	0.46	0.493	0.013	0.009	2.261	0.018	0	0	0	0	0	0	0	0	1	0	0	3	0	0
DB00369	Cidofovir	113852-37-2	S	T	train	S	2.8	0	1.792	21	0.331	0.205	0.895	3.265	-0.238	-0.36	-0.435	0.363	0.869	0.791	3.603	0.583	0.008	22.472	0.017	1.178	-0.069	0.193	0.114	0.667	0.712	0.063	0.011	1.78	0.041	0	0	0	0	0	0	0	0	0	0	3	0	0	0
DB00374	Treprostinil	81846-19-7	S	T	train	L	3	0	5.13	0	0.294	0.179	0.873	3.783	-0.095	-0.157	-0.112	-0.221	1.011	0.722	3.663	1.161	0.012	23.767	-0.334	2.081	-0.721	0.172	0.093	0.529	0.578	0.022	0.013	2.125	0.022	0	0	0	0	0	0	0	0	0	0	0	0	0	0
DB00377	Palonosetron	119904-90-4	L	T	train	L	40	0	3.296	0	0.285	0.189	0.759	0	-1	0	0	0	0	0.918	2.893	0.02	0	11.879	0.007	0.802	-0.249	0.24	0.183	0.971	0.986	0.004	0.009	2.199	0.034	0	0	0	0	0	0	0	0	0	0	0	0	0	0
DB00380	Dexrazoxane	24584-09-6	S	T	test	S	2.5	0	3.584	0	0.31	0.188	0.67	3.139	-0.088	-0.413	-0.612	-1.045	1.183	0.798	3.458	0.798	0.018	17.399	0.118	1.484	-0.176	0.191	0.124	0.732	0.771	0.039	0.015	2.087	0.035	0	0	0	0	0	0	0	0	0	0	0	0	0	0
DB00388	Phenylephrine	59-42-7	S	T	train	S	2.75	0	1.792	0	0.32	0.207	0.91	2.374	-0.488	0.158	-0.397	0	0.995	0.902	3.246	0.271	0	9.541	0.197	1.215	-0.387	0.218	0.118	0.773	0.848	0.049	0.013	1.625	0.031	0	0	0	0	0	0	0	0	0	0	0	0	0	0
DB00423	Methocarbamol	532-03-6	S	T	train	S	1.19	0	1.792	0	0.327	0.211	0.83	3.017	-0.085	0.002	-0.147	-0.595	0.936	0.937	3.35	0.701	0.015	14.916	0.164	1.333	-0.275	0.197	0.1	0.671	0.724	0.063	0.017	1.85	0.024	0	0	0	0	0	0	0	0	0	0	0	0	0	0
DB00428	Streptozocin	18883-66-4	S	T	train	S	0.167	0	1.792	0	0.294	0.201	0.932	3.372	-0.197	0.267	-0.043	0.385	0.654	0.978	3.214	0.632	0.012	14.775	0.078	1.203	-0.416	0.193	0.094	0.746	0.786	0.065	0.013	1.934	0.024	0	0	0	0	0	0	0	0	0	0	1	0	0	0
DB00433	Prochlorperazine	58-38-8	L	T	test	L	7	0	7.11	0	0.282	0.178	0.803	3.549	-0.047	0.138	-0.12	-0.102	0.664	1.026	3.673	0.95	0.007	22.11	0.249	1.165	-0.681	0.177	0.162	0.567	0.617	0.161	0.022	1.935	0.053	0	0	0	0	0	0	0	0	0	0	0	0	2	0
DB00438	Ceftazidime	78439-06-2	S	T	test	S	1.9	0	6.537	0	0.286	0.176	0.863	4.314	-0.038	-0.255	0.177	-0.224	1.18	0.799	3.805	1.167	0.014	24.71	-0.265	3.78	-0.918	0.161	0.095	0.533	0.57	0.043	0.013	1.903	0.025	0	0	0	0	0	0	0	0	0	0	2	0	0	0
DB00444	Teniposide	29767-20-2	L	T	train	L	5	0	13.661	0	0.259	0.164	0.873	4.713	-0.055	0.014	-0.059	-0.047	0.649	0.857	3.88	1.434	0.011	29.121	0.47	3.598	-2.017	0.153	0.085	0.498	0.534	0.018	0.007	2.386	0.037	0	0	0	0	0	0	0	0	0	0	5	1	1	0
DB00456	Cefalotin	153-61-7	S	T	train	S	0.5	0	4.745	0	0.291	0.169	0.903	3.9	0.006	-0.065	0.086	0.211	0.984	0.686	3.816	1.008	0.01	20.51	-0.09	2.197	-0.665	0.175	0.131	0.594	0.633	0.074	0.013	1.93	0.043	0	0	0	0	0	0	0	0	0	0	2	5	0	0
DB00474	Methohexital	151-83-7	S	T	train	S	0.093	0	1.792	0	0.284	0.178	0.859	3.365	0.317	-0.238	-0.458	-0.029	1.084	0.444	3.428	0.877	0.011	10.423	-0.07	2.022	-0.335	0.191	0.109	0.707	0.75	0.026	0.019	1.949	0.03	0	0	0	0	0	0	0	0	0	0	0	0	0	0
DB00479	Amikacin	37517-28-5	S	T	train	S	2.5	0	5.375	0	0.28	0.186	0.885	4.445	-0.091	0.124	-0.097	0.009	0.891	1.181	3.596	1.411	0.012	27.711	0.142	1.546	-0.752	0.158	0.065	0.488	0.542	0.021	0.005	2.148	0.015	0	0	0	0	0	0	0	0	0	0	2	0	4	0
DB00493	Cefotaxime	63527-52-6	S	T	test	S	1	0	4.745	0	0.288	0.168	0.894	4.147	-0.045	-0.31	0.041	0.026	1.081	0.754	3.794	1.183	0.013	19.698	-0.033	2.272	-0.79	0.169	0.099	0.561	0.603	0.089	0.016	1.903	0.039	0	0	0	0	0	0	0	0	0	0	2	3	0	0
DB00495	Zidovudine	30516-87-1	S	T	train	S	1.1	0	3.401	0	0.286	0.183	0.901	3.328	0.192	-0.144	-0.067	-0.376	1.115	0.799	3.51	0.823	0.014	16.916	-0.24	2.4	-0.614	0.191	0.11	0.706	0.746	0.049	0.018	1.873	0.031	0	0	0	0	0	0	0	1	0	0	2	0	0	0
DB00501	Cimetidine	51481-61-9	S	T	train	S	2	0	1.609	0	0.318	0.217	0.869	2.728	-0.26	-0.583	-0.359	0.133	1.131	0.58	3.42	0.678	0.012	15.584	-0.039	1.58	0.556	0.197	0.108	0.594	0.678	0.036	0.021	1.746	0.032	0	0	0	0	0	0	0	0	0	0	0	3	0	0
DB00512	Vancomycin	1404-90-6	L	T	train	L	6	0	20.134	0	0.281	0.174	0.872	5.776	-0.087	0.07	-0.104	0.05	0.804	0.918	3.9	1.852	0.011	17.647	-0.002	7.71	-3.193	0.135	0.045	0.364	0.393	0.014	0.007	2.356	0.011	0	0	0	0	0	0	0	0	0	0	2	2	0	0
DB00513	Aminocaproic Acid	60-32-2	S	T	test	S	2	0	0	0	0.405	0.273	0.878	1.76	-0.357	-0.601	1.47	0	1.447	0.722	3.167	0.219	0	8.737	-0.111	0.418	0.056	0.24	0.105	0.812	0.865	0.018	0.01	1.666	0.022	0	0	0	0	0	0	0	0	0	0	0	2	0	0
DB00520	Caspofungin	179463-17-3	L	T	train	L	10	0	8.036	0	0.298	0.188	0.841	5.264	-0.149	0.206	-0.123	0.142	0.875	0.875	3.738	1.725	0.011	52.212	0.416	6.647	-1.64	0.138	0.044	0.369	0.393	0.02	0.007	2.35	0.011	0	0	0	0	0	0	0	0	0	0	1	2	8	0
DB00529	Foscarnet	63585-09-1	L	T	train	L	5.05	0	0	0	0.391	0.289	0.641	0	0	0	0	0	0	1.109	2.22	0	0	12.654	0.076	0.04	0.023	0.263	0.422	0.859	0.909	0	0	2.276	0.063	0	0	0	0	0	0	0	0	0	0	0	0	0	0
DB00531	Cyclophosphamide	50-18-0	L	T	test	L	7.5	0	1.792	0	0.305	0.193	0.793	2.954	0.416	-0.338	0.037	0	1.539	0.624	3.303	0.359	0	13.56	-0.038	0.079	0.422	0.208	0.178	0.754	0.793	0.109	0.026	2.139	0.039	0	0	0	0	0	0	0	0	0	0	0	0	2	0
DB00537	Ciprofloxacin	85721-33-1	L	T	train	L	4	0	6.446	0	0.271	0.166	0.825	3.844	0.096	-0.093	0.229	0.169	1.198	0.773	3.633	0.999	0.011	18.672	0.181	3.238	-1.752	0.179	0.112	0.631	0.683	0.039	0.013	2.012	0.027	0	1	0	0	0	0	0	0	0	0	1	0	0	0
DB00541	Vincristine	57-22-7	L	T	train	L	87	2	15.665	0	0.25	0.148	0.875	5.397	0.028	-0.144	-0.033	0.012	1.193	0.626	3.997	1.587	0.013	14.099	-0.014	5.475	-2.183	0.145	0.057	0.464	0.494	0.014	0.007	2.31	0.019	0	0	0	0	0	0	0	0	1	0	0	3	0	0
DB00544	Fluorouracil	51-21-8	S	T	train	S	0.25	0	1.792	0	0.323	0.22	0.918	1.075	-0.504	1.511	0	0	0.739	0.891	2.706	0	0	11.536	-0.05	1.179	-0.099	0.24	0.107	0.658	0.667	0.109	0.011	1.153	0.033	0	0	0	0	0	0	0	0	0	0	1	0	0	0
DB00560	Tigecycline	220620-09-7	L	T	train	L	35	0	7.081	0	0.28	0.159	0.822	4.709	0.016	0.034	-0.02	-0.016	1.034	0.794	3.803	1.362	0.015	28.035	0.022	4.499	-1.664	0.156	0.066	0.478	0.528	0.024	0.009	2.111	0.019	0	1	0	0	0	0	0	0	0	0	0	0	1	0
DB00571	Propranolol	525-66-6	L	T	train	L	4	0	3.555	0	0.31	0.193	0.803	3.097	0.004	-0.27	-0.283	-0.146	1.541	1.034	3.463	0.814	0.011	15.41	0.142	1.724	-0.441	0.191	0.123	0.638	0.685	0.026	0.017	1.863	0.03	0	0	0	0	0	0	0	0	0	0	0	0	0	0
DB00583	L-Carnitine	541-15-1	L	T	train	L	17.4	0	0	0	0.393	0.204	0.695	1.957	0.042	0.792	0	0	0.233	0.71	3.226	0.069	0	9.015	0.008	0.944	-0.272	0.224	0.113	0.864	0.908	0.022	0.022	1.892	0.038	0	0	0	1	0	0	0	0	0	0	0	2	0	0
DB00597	Gadoteridol	120066-54-8	S	T	train	S	1.67	4	8.839	0	0.292	0.179	0.601	4.676	-0.013	-0.018	0.031	0.03	1.282	0.651	3.594	1.236	0.02	12.099	0.418	1.919	2.466	0.171	0.135	0.605	0.648	0.1	0.025	2.387	0.086	0	0	0	0	0	0	0	0	0	0	0	0	0	0
DB00598	Labetalol	36894-69-6	L	T	train	L	7	0	3.584	0	0.309	0.202	0.867	3.41	0.084	-0.341	0.524	-0.109	1.327	0.769	3.809	0.966	0.016	23.19	0.127	1.709	-1.122	0.179	0.114	0.607	0.639	0.017	0.011	1.852	0.035	1	0	0	0	0	0	0	0	0	0	0	0	0	0
DB00599	Thiopental	76-75-5	L	T	train	L	5.5	0	1.792	0	0.284	0.175	0.783	2.717	0.081	0.032	0.394	0.714	1.289	0.541	3.364	0.557	0	10.103	-0.225	0.758	0.015	0.2	0.12	0.766	0.803	0.038	0.025	1.908	0.046	0	0	0	0	0	0	0	0	0	0	0	0	0	0
DB00601	Linezolid	165800-03-3	L	T	test	L	5	0	5.193	0	0.293	0.181	0.839	3.648	-0.168	-0.144	0.064	0.013	1.386	0.804	3.495	1.007	0.01	22.62	0.474	3.113	-0.822	0.179	0.1	0.585	0.639	0.035	0.011	2.216	0.03	0	0	0	0	0	0	0	0	0	0	0	3	0	0
DB00622	Nicardipine	55985-32-5	L	T	train	L	8.6	0	5.375	0	0.294	0.181	0.811	4.272	-0.133	-0.255	-0.137	0.554	1.24	0.58	3.803	1.343	0.009	20.02	0.334	3.374	-0.549	0.163	0.09	0.522	0.577	0.017	0.011	2.035	0.023	0	0	0	0	1	0	0	0	0	0	0	0	0	0
DB00631	Clofarabine	123318-82-1	L	T	train	L	5.2	0	4.977	0	0.27	0.17	0.919	3.452	-0.076	0.094	-0.011	-0.28	1.316	0.895	3.543	0.64	0.013	11.481	-0.057	2.204	-0.579	0.188	0.133	0.713	0.749	0.084	0.024	2.023	0.041	0	0	0	0	0	0	0	1	0	0	1	0	0	1
DB00633	Dexmedetomidine	113775-47-6	S	T	train	S	2	0	3.401	0	0.288	0.193	0.81	2.76	-0.103	-0.258	-0.423	0	1.442	0.551	3.618	0.488	0	10.727	-0.061	1.257	-0.296	0.204	0.119	0.727	0.776	0.02	0.019	1.756	0.036	0	0	0	0	0	0	0	0	0	0	1	1	0	0
DB00640	Adenosine	58-61-7	S	T	train	S	0.003	0	4.977	0	0.267	0.172	0.911	3.295	0.019	-0.015	-0.064	-0.319	1.027	0.958	3.548	0.726	0.013	12.252	-0.097	3.138	-0.942	0.191	0.109	0.728	0.765	0.042	0.018	1.902	0.031	0	0	0	0	0	0	0	1	0	0	1	0	0	0
DB00642	Pemetrexed	150399-23-8	S	T	test	S	3.5	0	5.159	0	0.299	0.184	0.872	3.818	-0.137	0.097	-0.08	-0.325	0.883	0.546	3.798	1.117	0.013	22.751	-0.132	3.642	-0.64	0.168	0.107	0.56	0.619	0.041	0.016	2.025	0.023	0	0	0	0	0	0	0	0	1	0	1	2	0	0
DB00644	Gonadorelin	33515-09-2	S	T	train	S	0.417	0	9.987	0	0.301	0.189	0.853	5.221	-0.31	0.15	-0.265	0.11	0.907	0.749	3.833	1.757	0.009	87.462	-0.002	10.945	-0.989	0.135	0.049	0.341	0.376	0.01	0.005	2.291	0.011	0	0	0	0	0	0	0	0	1	0	2	4	0	0
DB00652	Pentazocine	359-83-1	S	T	train	S	2.5	0	5.226	0	0.279	0.169	0.844	3.389	-0.091	-0.15	0.768	-0.025	1.458	0.745	3.592	1.068	0.015	8.121	0.062	0.921	-0.216	0.185	0.097	0.687	0.713	0.02	0.012	2.017	0.026	0	0	0	0	0	0	0	0	0	0	0	0	0	0
DB00661	Verapamil	52-53-9	L	T	train	L	5.1	0	3.584	0	0.286	0.189	0.743	3.876	-0.157	-0.13	0.048	0.035	0.778	0.813	3.822	1.385	0.009	23.17	0.122	2.362	-1.435	0.165	0.069	0.474	0.562	0.02	0.02	2.104	0.02	0	0	0	0	0	0	0	0	0	0	0	0	0	0
DB00668	Epinephrine	51-43-4	S	T	test	S	0.033	0	1.792	0	0.311	0.209	0.882	2.49	-0.477	-0.05	0.297	-1.089	1.012	0.956	3.251	0.299	0	10.347	0.193	1.085	-0.403	0.213	0.116	0.772	0.83	0.042	0.013	1.682	0.032	0	0	0	0	0	0	0	0	0	0	0	0	0	0
DB00684	Tobramycin	32986-56-4	S	T	train	S	2	0	5.375	0	0.279	0.183	0.871	4.112	-0.124	0.206	-0.205	0.013	0.805	1.176	3.598	1.263	0.011	24.733	0.175	2.024	-0.752	0.167	0.069	0.587	0.617	0.023	0.008	2.163	0.014	0	0	0	0	0	0	0	0	0	0	2	0	4	0
DB00685	Trovafloxacin	147059-72-1	L	T	train	L	11.05	0	7.986	0	0.266	0.164	0.877	4.135	0.075	-0.018	0.17	-0.073	0.894	0.757	3.825	1.033	0.015	28.746	0.077	3.737	-2.033	0.169	0.126	0.567	0.63	0.027	0.012	1.919	0.038	0	1	0	0	0	0	0	0	0	0	1	0	2	0
DB00688	Mycophenolate mofetil	128794-94-5	L	T	train	L	15	0	5.159	0	0.29	0.185	0.835	3.822	-0.007	-0.151	-0.134	-0.168	1.198	0.781	3.604	1.267	0.011	27.609	0.223	2.311	-0.634	0.168	0.078	0.504	0.553	0.013	0.011	2.278	0.023	0	0	0	0	0	0	0	0	0	0	0	2	0	0
DB00692	Phentolamine	50-60-2	S	T	train	S	0.317	0	5.193	0	0.294	0.188	0.852	3.529	0.058	-0.184	0.315	-0.34	0.945	0.938	3.727	0.966	0.015	15.225	0.387	1.992	-0.47	0.185	0.117	0.646	0.696	0.018	0.011	1.815	0.03	0	0	0	0	0	0	0	0	0	0	0	0	0	0
DB00694	Daunorubicin	20830-81-3	L	T	test	L	18.5	0	8.873	0	0.266	0.165	0.888	4.535	-0.095	0.126	0.005	-0.053	0.936	0.896	3.785	1.316	0.015	28.825	-0.12	3.008	-2.091	0.16	0.086	0.502	0.571	0.017	0.011	2.129	0.02	0	2	0	0	0	0	0	0	0	0	1	3	2	0
DB00695	Furosemide	54-31-9	S	T	test	S	2	0	3.401	0	0.307	0.181	0.895	3.441	-0.105	-0.531	0.096	-0.381	1.025	0.805	3.696	0.675	0.019	20.352	0.128	1.107	-0.758	0.185	0.141	0.575	0.712	0.064	0.018	1.701	0.044	0	0	0	0	0	0	0	0	0	0	1	0	0	0
DB00708	Sufentanil	56030-54-7	L	T	train	L	4.417	0	5.193	0	0.284	0.181	0.826	3.962	0.036	0.144	-0.049	-0.282	0.643	0.709	3.82	1.236	0.009	19.399	0.265	2.325	-1.172	0.174	0.111	0.574	0.614	0.019	0.017	1.99	0.047	0	0	0	0	0	0	0	0	0	0	1	4	4	0
DB00710	Ibandronate	114084-78-5	L	T	train	L	35	0	0	8	0.332	0.198	0.794	3.078	0.033	0.297	-0.022	-0.029	1.339	0.746	3.503	0.81	0.017	19.847	0.085	-0.009	0.352	0.191	0.104	0.631	0.679	0.031	0.014	1.908	0.069	0	0	0	0	0	0	0	0	0	0	0	0	0	0
DB00713	Oxacillin	66-79-5	S	T	test	S	0.417	0	6.346	0	0.274	0.159	0.827	3.869	0.113	-0.039	-0.076	0.161	0.708	0.701	3.827	1.068	0.015	21.993	-0.003	2.913	-0.581	0.172	0.113	0.587	0.645	0.034	0.011	1.926	0.032	0	0	0	0	0	0	0	0	0	0	1	3	0	0
DB00720	Clodronate	10596-23-3	L	T	train	L	13	0	0	0	0.34	0.208	0.61	0	0.456	0	0	0	0	1.029	3.466	0	0	15.931	-0.484	-0.58	-0.003	1	0.476	0.823	0.86	0.007	0.009	1.65	0.203	0	0	0	0	0	0	0	0	0	1	0	0	0	2
DB00732	Atracurium	64228-79-1	S	T	train	S	0.333	0	10.694	0	0.279	0.181	0.659	4.872	-0.038	-0.071	-0.188	-0.238	0.855	0.784	3.923	1.625	0.01	62.825	0.11	5.154	-1.095	0.149	0.048	0.312	0.372	0.012	0.012	2.414	0.016	0	0	0	2	0	0	0	0	0	0	0	4	0	0
DB00738	Pentamidine	100-33-4	L	T	train	L	11.15	0	3.584	0	0.315	0.208	0.694	3.133	-0.271	-0.234	-0.117	-0.329	1.271	1.086	3.802	0.966	0.007	23.249	0.316	1.879	-0.638	1	0.071	0.503	0.576	0.008	0.005	1.679	0.016	0	0	0	0	0	0	0	0	0	0	0	0	0	0
DB00742	Mannitol	69-65-8	S	T	train	S	1.667	0	0	0	0.321	0.245	0.731	2.533	0	0	1	0	0.917	1.31	3.168	0.366	0	9.688	0.065	0.542	-0.041	0.436	0.09	0.845	0.872	0.044	0.012	1.685	0.021	0	0	0	0	0	0	0	0	0	0	0	0	0	0
DB00743	Gadobenate Dimeglumine	113662-23-0	S	T	train	S	1	0	1.792	0	0.337	0.197	0.784	4.15	-0.299	-0.491	-0.462	-0.562	1.34	0.74	3.567	1.336	0.012	25.023	0.093	3.28	-0.641	0.162	0.09	0.493	0.547	0.024	0.009	1.987	0.029	0	0	0	0	0	0	0	0	0	0	0	0	0	0
DB00747	Scopolamine	51-34-3	L	T	train	L	4.5	0	6.068	0	0.264	0.166	0.815	3.374	0.012	-0.162	0.115	0.015	1.347	0.739	3.808	0.951	0.016	21.41	-0.123	2.63	-1.073	0.183	0.118	0.634	0.677	0.027	0.015	2.005	0.031	0	0	0	0	0	0	0	0	0	0	0	1	4	0
DB00757	Dolasetron	115956-12-2	L	T	train	L	8.1	0	8.337	0	0.265	0.166	0.834	3.353	-0.037	-0.405	0.177	0.03	1.775	0.769	3.83	0.981	0.011	24.959	0.123	2.847	-1.303	0.179	0.139	0.635	0.683	0.015	0.009	2.139	0.028	0	0	0	0	0	0	0	0	1	0	1	1	4	0
DB00762	Irinotecan	100286-90-6	L	T	test	L	9	0	12.233	0	0.261	0.167	0.848	4.419	-0.095	-0.002	0.04	-0.314	0.94	0.679	3.813	1.418	0.012	35.753	0.136	4.954	-2.048	0.156	0.082	0.503	0.54	0.016	0.009	2.381	0.019	0	0	0	0	0	0	0	0	0	0	0	0	4	0
DB00770	Alprostadil	745-65-3	S	T	train	S	0.125	0	1.609	0	0.325	0.203	0.846	3.432	0.027	-0.167	0.042	-0.148	1	0.774	3.536	1.18	0.01	20.213	-0.374	1.812	-0.981	0.177	0.082	0.514	0.568	0.015	0.008	1.998	0.021	0	0	0	0	0	0	0	0	0	0	0	5	0	0
DB00773	Etoposide	33419-42-0	L	T	train	L	7.5	0	12.052	0	0.26	0.164	0.863	4.637	-0.02	-0.032	-0.03	-0.019	0.919	0.876	3.758	1.431	0.012	22.78	-0.057	3.591	-1.885	0.156	0.07	0.52	0.558	0.015	0.008	2.469	0.024	0	0	0	0	0	0	0	0	0	0	4	1	4	0
DB00775	Tirofiban	144494-65-5	S	T	train	S	2	0	3.584	0	0.319	0.205	0.852	3.866	0.074	0.196	-0.081	0.094	0.884	0.753	3.791	1.236	0.01	31.687	-0.056	1.513	-0.551	0.169	0.094	0.494	0.543	0.034	0.009	2.25	0.023	0	0	0	0	0	0	0	0	0	0	0	0	0	0
DB00787	Acyclovir	59277-89-3	S	T	train	S	2.9	0	3.367	0	0.292	0.179	0.888	2.813	0.094	-0.247	-0.033	-1.097	1.101	0.657	3.207	0.564	0.016	15.044	-0.001	1.787	-0.048	0.2	0.109	0.701	0.797	0.023	0.012	1.818	0.029	0	0	0	0	0	0	0	0	0	0	2	0	0	0
DB00800	Fenoldopam	67227-57-0	S	T	train	S	0.083	1	5.505	0	0.295	0.173	0.855	3.98	0.192	-0.046	-0.127	-0.017	1.218	0.767	3.783	0.92	0.018	21.28	0.31	1.837	-1.757	0.19	0.112	0.618	0.66	0.122	0.019	1.939	0.025	0	0	0	0	0	0	0	0	0	0	0	0	0	0
DB00802	Alfentanil	71195-58-9	S	T	test	S	1.675	0	5.193	0	0.28	0.181	0.821	4.042	-0.2	0.204	-0.216	0.051	0.812	0.644	3.64	1.236	0.009	21.555	0.251	3.311	-0.386	0.169	0.075	0.54	0.59	0.016	0.011	2.087	0.017	0	0	0	0	0	0	0	0	0	0	0	2	4	0
DB00803	Colistin	1264-72-8	L	T	train	L	5	0	3.135	0	0.315	0.196	0.677	5.314	-0.278	0.204	-0.254	0.189	0.923	0.871	3.604	1.764	0.01	46.081	-0.232	6.69	-0.218	0.136	0.038	0.328	0.362	0.009	0.005	2.279	0.012	0	0	0	0	0	0	0	0	0	0	0	2	12	0
DB00813	Fentanyl	437-38-7	L	T	train	L	7	0	5.375	0	0.292	0.192	0.771	3.64	-0.028	-0.162	-0.115	-0.133	1.343	0.823	3.79	0.975	0.007	19.015	0.218	2.901	-1.036	0.177	0.114	0.59	0.621	0.016	0.015	1.961	0.03	0	0	0	0	0	0	0	0	0	0	0	2	4	0
DB00841	Dobutamine	34368-04-2	S	T	train	S	0.033	0	3.584	0	0.312	0.212	0.824	3.074	-0.151	-0.174	0.196	0.088	0.822	0.875	3.802	0.966	0.012	21.662	0.261	1.778	-0.864	0.183	0.115	0.577	0.624	0.011	0.01	1.746	0.031	0	0	0	0	0	0	0	0	0	0	0	0	0	0
DB00851	Dacarbazine	4342-03-4	L	T	test	L	5	0	1.609	0	0.328	0.194	0.769	2.474	0.122	0.158	-1.269	0	0.657	0.9	3.139	0.005	0	12.158	-0.174	1.408	0.155	0.213	0.115	0.661	0.816	0.019	0.011	1.713	0.03	1	0	0	0	0	0	0	0	0	0	0	0	0	0
DB00854	Levorphanol	77-07-6	L	T	test	L	13.5	0	6.974	0	0.258	0.157	0.868	3.325	-0.056	-0.196	1.725	-1.162	1.511	0.641	3.597	0.869	0	10.534	-0.029	1.443	-1.372	0.191	0.118	0.722	0.754	0.019	0.014	2.059	0.028	0	0	0	0	0	0	0	0	0	0	0	0	0	0
DB00863	Ranitidine	66357-35-5	S	T	train	S	2.95	0	1.609	0	0.335	0.206	0.827	3.158	-0.212	-0.155	-0.588	-0.076	1.568	1.03	3.502	1.025	0.007	20.218	0.143	1.801	0.344	0.185	0.093	0.579	0.628	0.038	0.015	1.972	0.027	0	0	0	0	0	0	0	0	0	0	1	0	0	0
DB00888	Mechlorethamine	51-75-2	S	T	test	S	0.25	0	0	0	0.383	0.26	0.681	1.262	-0.768	-0.091	0	0	2.391	0.899	3.055	0	0	6.491	0.018	-0.059	0.309	0.25	0.203	0.868	0.921	0.087	0.029	1.786	0.048	0	0	0	0	0	0	0	0	0	0	0	0	0	0
DB00899	Remifentanil	132875-61-7	S	T	train	S	0.175	0	3.584	0	0.286	0.186	0.791	4.091	-0.066	0.062	-0.199	0.094	0.948	0.61	3.64	1.204	0.012	19.087	0.013	2.318	-0.503	0.174	0.081	0.595	0.631	0.034	0.014	2.072	0.026	0	0	0	0	0	0	0	0	0	0	0	4	4	0
DB00904	Ondansetron	99614-02-5	L	T	train	L	5.7	0	6.733	0	0.265	0.168	0.863	3.479	0.209	-0.233	-0.248	0.078	1.542	0.818	3.718	0.94	0.012	19.234	-0.066	2.844	-0.603	0.183	0.125	0.624	0.68	0.02	0.016	1.987	0.03	0	1	0	0	0	0	0	0	1	0	1	6	0	0
DB00910	Paricalcitol	131918-61-1	L	T	train	L	5	0	5.159	0	0.294	0.18	0.831	3.61	0.189	0.016	-0.051	-0.167	0.46	0.783	3.717	1.316	0.014	26.257	-0.285	1.613	-1.019	0.169	0.075	0.53	0.561	0.008	0.008	2.184	0.018	0	0	0	0	0	0	0	0	0	0	0	0	2	0
DB00916	Metronidazole	443-48-1	L	T	train	L	7	0	1.609	0	0.307	0.186	0.83	2.488	-0.496	-0.76	0	0	2.165	0.742	3.065	0	0	10.383	-0.117	1.033	0.209	0.218	0.116	0.787	0.858	0.047	0.018	1.71	0.029	0	0	0	0	1	0	0	0	0	0	0	3	0	0
DB00921	Buprenorphine	52485-79-7	S	T	train	S	2.2	4	11.011	0	0.245	0.142	0.835	4.494	-0.074	0	-0.003	0.048	1.017	0.875	3.736	1.305	0.018	19.897	-0.187	2.141	-1.502	0.164	0.075	0.566	0.6	0.015	0.009	2.171	0.018	0	0	0	0	0	0	0	0	0	0	0	0	1	0
DB00927	Famotidine	76824-35-6	S	T	test	S	3	0	1.609	0	0.346	0.199	0.848	3.016	0.112	0.063	-0.157	-0.455	0.476	0.421	3.742	0.783	0.018	23.566	0.174	0.653	-0.495	0.188	0.129	0.586	0.639	0.029	0.013	1.706	0.049	0	0	0	0	0	0	0	0	0	0	1	2	0	0
DB00955	Netilmicin	56391-56-1	S	T	train	S	2.5	0	5.375	0	0.282	0.179	0.908	4.162	-0.106	0.062	-0.085	0.005	1.018	1.165	3.625	1.325	0.012	24.145	0.336	2.176	-0.521	0.165	0.071	0.514	0.565	0.013	0.007	2.201	0.02	0	0	0	0	0	0	0	0	0	0	2	0	2	0
DB00959	Methylprednisolone	83-43-2	S	T	test	S	2	0	6.893	0	0.257	0.157	0.901	4.001	-0.056	-0.154	0.076	-0.419	1.222	0.638	3.766	1.188	0.017	17.647	-0.247	2.127	-1.373	0.174	0.079	0.629	0.665	0.022	0.013	1.95	0.022	0	0	0	0	0	0	0	0	0	0	0	0	0	0
DB00970	Dactinomycin	50-76-0	L	T	train	L	36	0	14.057	0	0.282	0.175	0.737	5.533	-0.287	0.278	-0.203	0.136	0.748	0.803	3.747	1.796	0.012	46.602	0.194	8.176	-3.107	0.133	0.047	0.37	0.405	0.009	0.007	2.49	0.014	0	0	0	0	0	0	0	0	0	0	0	0	0	0
DB00974	Edetic Acid	62-33-9	S	T	train	S	1.333	0	0	0	0.368	0.2	0.561	3.43	-0.49	-0.644	-0.682	-1.094	1.513	0.84	3.32	0.531	0.025	17.256	-0.104	1.019	0.459	1	0.093	0.7	0.749	0.03	0.011	1.883	0.02	0	0	0	0	0	0	0	0	0	0	0	0	0	0
DB00975	Dipyridamole	58-32-2	S	T	test	L	0.667	0	7.139	0	0.281	0.173	0.631	4.477	-0.225	0.358	-0.067	0.376	0.58	0.631	3.575	1.375	0.007	22.638	-0.214	2.447	-0.842	0.162	0.073	0.513	0.563	0.011	0.004	2.273	0.017	0	0	0	0	0	0	0	0	0	0	0	0	0	0
DB00986	Glycopyrrolate	596-51-0	S	T	test	S	0.9	0	5.011	0	0.286	0.178	0.79	3.704	-0.43	-0.164	-0.038	0.01	1.445	0.82	3.667	1.049	0.013	17.775	0.066	3.074	-1.562	0.181	0.11	0.635	0.67	0.024	0.012	2.117	0.03	0	0	0	1	0	0	0	0	0	0	0	0	2	0
DB00988	Dopamine	51-61-6	S	T	test	S	0.033	0	1.792	0	0.316	0.213	0.862	1.942	-0.406	-0.637	2.028	0	1.487	0.903	3.188	0.231	0	10.042	0.134	0.891	-0.375	0.224	0.111	0.754	0.851	0.019	0.01	1.41	0.025	0	0	0	0	0	0	0	0	0	0	0	0	0	0
DB00997	Doxorubicin	23214-92-8	L	T	train	L	34	0	8.873	0	0.264	0.166	0.896	4.563	-0.087	0.089	-0.004	-0.026	0.938	0.884	3.785	1.335	0.014	30.137	-0.253	2.953	-2.149	0.159	0.082	0.492	0.564	0.017	0.011	2.096	0.022	0	2	0	0	0	0	0	0	0	0	1	0	2	0
DB01001	Salbutamol	18559-94-9	S	T	train	S	1.6	0	1.792	0	0.325	0.203	0.796	3.042	-0.034	-0.462	0.708	-0.046	1.581	0.787	3.51	0.835	0.026	15.251	0.086	0.948	-0.652	0.197	0.097	0.68	0.72	0.026	0.01	1.828	0.029	0	0	0	0	0	0	0	0	0	0	0	0	0	0
DB01004	Ganciclovir	82410-32-0	S	T	test	S	2.9	0	3.367	0	0.288	0.185	0.843	3.006	0.104	-0.015	0.157	-1.044	0.869	0.76	3.353	0.585	0.016	16.244	-0.069	1.912	-0.033	0.193	0.101	0.693	0.775	0.03	0.014	1.781	0.031	0	0	0	0	0	0	0	0	0	0	2	0	0	0
DB01008	Busulfan	55-98-1	S	T	train	S	2.6	0	0	0	0.391	0.237	0.613	2.503	-0.193	0.131	0.991	-1.048	1.033	0.938	3.753	0.338	0.037	28.255	0.122	0.404	-0.112	0.208	0.155	0.701	0.755	0.032	0.013	2.295	0.042	0	0	0	0	0	0	0	0	0	0	0	0	0	0
DB01010	Edrophonium	116-38-1	S	T	train	S	1.93	0	1.792	0	0.312	0.208	0.795	2.301	0.305	-0.32	0	0	1.94	0.834	3.355	0.482	0	10.431	0.132	1.28	-0.513	0.218	0.107	0.79	0.862	0.03	0.018	1.635	0.038	0	0	0	1	0	0	0	0	0	0	0	0	0	0
DB01030	Topotecan	119413-54-6	S	T	test	L	2.5	0	8.649	0	0.262	0.162	0.855	4.137	-0.053	0.078	0.149	-0.296	0.871	0.713	3.819	1.127	0.016	27.874	-0.023	3.692	-1.11	0.168	0.082	0.52	0.602	0.03	0.013	2.009	0.028	0	0	0	0	0	0	0	0	0	0	0	0	0	0
DB01051	Novobiocin	303-81-1	L	T	test	L	6	0	7.139	0	0.287	0.174	0.864	4.555	-0.045	-0.006	-0.101	-0.187	1.039	0.878	3.844	1.4	0.014	30.266	0.251	3.338	-1.784	0.155	0.063	0.468	0.513	0.021	0.013	2.046	0.023	0	0	0	0	0	0	0	0	0	0	1	0	0	0
DB01069	Promethazine	60-87-7	L	T	train	L	17.5	0	5.318	0	0.283	0.177	0.737	3.425	-0.081	-0.004	0.006	0.001	0.359	1.262	3.662	0.9	0.02	13.921	0.283	1.292	-0.612	0.188	0.131	0.659	0.708	0.016	0.016	1.84	0.047	0	0	0	0	0	0	0	0	0	0	0	0	0	0
DB01073	Fludarabine	75607-67-9	L	T	train	L	20	0	4.977	42	0.29	0.172	0.899	3.782	-0.006	0.024	0.288	-0.267	1.158	0.604	3.736	0.907	0.014	11.713	-0.197	2.845	-0.77	0.179	0.116	0.674	0.71	0.051	0.014	2.102	0.045	0	0	0	0	0	0	0	1	0	0	1	0	0	0
DB01075	Diphenhydramine	58-73-1	S	T	train	L	2.5	0	3.584	0	0.311	0.194	0.665	3.257	-0.27	-0.066	-0.082	-0.046	0.829	1.039	3.702	0.966	0.01	13.727	0.368	1.793	-0.607	0.191	0.137	0.635	0.687	0.015	0.015	1.785	0.038	0	0	0	0	0	0	0	0	0	0	0	0	0	0
DB01099	Flucytosine	2022-85-7	S	T	train	S	3.6	0	1.792	0	0.323	0.22	0.887	1.075	-0.671	1.888	0	0	0.805	0.852	2.651	0	0	11.116	0.003	1.188	-0.084	0.24	0.086	0.628	0.651	0.109	0.011	1.067	0.04	0	0	0	0	0	0	0	0	0	0	1	0	0	0
DB01112	Cefuroxime	55268-75-2	S	T	train	S	1.33	0	4.745	0	0.286	0.168	0.907	4.113	-0.002	-0.284	0.039	0.018	1.341	0.759	3.713	1.227	0.012	21.568	-0.164	2.59	0.047	0.171	0.096	0.548	0.601	0.078	0.016	1.891	0.036	0	0	0	0	0	0	0	0	0	0	2	0	0	0
DB01113	Papaverine	61-25-6	S	T	test	L	1.25	0	5.347	0	0.275	0.18	0.706	3.61	-0.212	0.004	-0.076	-0.362	0.74	0.824	3.796	1.183	0.011	21.042	0.031	2.661	-1.034	0.177	0.079	0.544	0.602	0.015	0.015	2.014	0.023	0	0	0	0	0	0	0	0	0	0	0	2	0	0
DB01135	Doxacurium chloride	106819-53-8	S	T	test	S	1.65	0	10.694	0	0.273	0.173	0.616	5.119	-0.035	0.013	-0.24	-0.119	0.803	0.827	3.928	1.608	0.01	56.71	0.186	4.996	-1.742	0.139	0.039	0.348	0.38	0.011	0.011	2.444	0.015	0	0	0	2	0	0	0	0	0	0	0	4	4	0
DB01137	Levofloxacin	100986-85-4	L	T	test	L	7	0	7.07	0	0.271	0.164	0.837	4.024	0.073	-0.097	0.321	0.117	1.273	0.792	3.541	1.112	0.016	19.048	0.359	2.482	-1.493	0.175	0.097	0.624	0.679	0.039	0.014	2.085	0.025	0	1	0	0	0	0	0	0	0	0	1	0	0	0
DB01141	Micafungin	235114-32-6	L	T	train	L	15.5	0	13.229	0	0.291	0.18	0.878	5.434	-0.078	0.136	-0.071	0.11	0.685	0.798	3.856	1.758	0.012	67.106	0.618	9.981	-2.824	0.134	0.048	0.35	0.394	0.031	0.007	2.345	0.017	0	0	0	0	0	0	0	0	0	0	1	2	5	0
DB01143	Amifostine	20537-88-6	S	T	train	S	0.133	0	0	12	0.391	0.253	0.875	2.28	-0.136	0.355	-0.218	-0.491	1.08	0.479	3.399	0.337	0.019	16.41	0.151	0.123	0.352	0.218	0.199	0.714	0.782	0.027	0.012	1.86	0.054	0	0	0	0	0	0	0	0	0	0	0	0	2	0
DB01157	Trimetrexate	52128-35-5	L	T	test	L	15.5	0	5.347	0	0.278	0.177	0.778	3.627	0.009	-0.127	-0.167	-0.291	0.882	0.786	3.799	1.215	0.01	21.583	-0.016	2.46	-0.825	0.174	0.066	0.526	0.584	0.015	0.015	1.955	0.018	0	0	0	0	0	0	0	0	0	0	0	0	0	0
DB01172	Kanamycin	8063-07-8	S	T	test	S	2.5	0	5.375	0	0.276	0.184	0.846	4.166	-0.073	0.147	-0.162	0.001	0.872	1.195	3.596	1.262	0.011	30.873	0.445	2.127	-1.242	0.174	0.067	0.581	0.609	0.022	0.006	2.137	0.016	0	0	0	0	0	0	0	0	0	0	2	0	2	0
DB01173	Orphenadrine	83-98-7	L	T	train	L	16.5	0	3.584	0	0.308	0.191	0.731	3.366	-0.281	-0.052	-0.111	-0.027	0.773	1.01	3.72	0.966	0.008	14.055	0.385	1.672	-0.673	0.188	0.128	0.611	0.673	0.015	0.015	1.849	0.034	0	0	0	0	0	0	0	0	0	0	0	0	0	0
DB01176	Cyclizine	82-92-8	L	T	train	L	20	0	5.375	0	0.289	0.184	0.634	3.486	-0.127	-0.032	-0.167	-0.206	0.681	1.092	3.702	0.966	0.011	14.454	0.44	1.955	-0.907	0.188	0.136	0.631	0.685	0.015	0.015	1.813	0.037	0	0	0	0	0	0	0	0	0	0	0	0	0	0
DB01177	Idarubicin	58957-92-9	L	T	train	L	22	0	8.873	0	0.267	0.166	0.861	4.436	-0.115	0.135	0	-0.064	0.95	0.885	3.779	1.244	0.015	28.383	-0.272	2.786	-2.087	0.162	0.1	0.521	0.594	0.02	0.009	2.062	0.025	0	2	0	0	0	0	0	0	0	0	1	3	2	0
DB01181	Ifosfamide	3778-73-2	L	T	train	L	11	0	1.792	0	0.305	0.194	0.849	2.886	0.523	-0.367	0.037	0.448	1.399	0.624	3.257	0.372	0	16.05	-0.089	-0.053	0.415	0.208	0.185	0.749	0.78	0.147	0.022	2.136	0.045	0	0	0	0	0	0	0	0	0	0	0	0	2	0
DB01190	Clindamycin	18323-44-9	S	T	train	S	2.4	0	3.401	0	0.288	0.183	0.892	3.911	-0.047	-0.235	-0.115	0.008	1.296	1.017	3.652	1.195	0.013	5.94	-0.138	0.661	0.246	0.174	0.091	0.61	0.642	0.034	0.01	2.216	0.026	0	0	0	0	0	0	0	0	0	0	1	0	0	0
DB01199	Tubocurarine	6989-98-6	S	T	train	S	1.5	0	13.366	0	0.269	0.17	0.805	4.734	-0.055	-0.074	-0.102	-0.089	0.997	0.923	3.903	1.377	0.01	12.107	0.303	3.788	-1.475	0.16	0.075	0.542	0.57	0.014	0.011	2.26	0.021	0	0	0	2	0	0	0	0	0	0	0	0	0	0
DB01204	Mitoxantrone	65271-80-9	L	T	train	L	75	0	5.318	0	0.284	0.173	0.757	4.159	-0.097	0.128	0.007	0	0.877	0.839	3.697	1.25	0.011	23.448	0.427	1.803	-1.246	0.167	0.08	0.493	0.543	0.027	0.009	1.904	0.026	0	2	0	0	0	0	0	0	0	0	0	0	0	0
DB01205	Flumazenil	78755-81-4	S	T	train	S	1	1	5.293	0	0.276	0.171	0.871	3.692	-0.123	0.243	0.242	-0.209	0.691	0.736	3.599	0.895	0.016	14.224	0.187	2.114	-0.799	0.198	0.11	0.671	0.709	0.058	0.016	1.913	0.027	0	0	0	0	0	0	0	0	0	0	0	0	0	0
DB01212	Ceftriaxone	73384-59-5	L	T	train	L	7.25	0	6.537	0	0.281	0.172	0.9	4.253	0.091	-0.439	-0.02	-0.002	1.264	0.741	3.799	1.274	0.014	26.474	-0.082	2.251	-0.164	0.162	0.107	0.514	0.561	0.063	0.017	2.032	0.04	0	0	1	0	0	0	0	0	0	0	2	0	0	0
DB01219	Dantrolene	7261-97-4	L	T	test	L	6	0	5.011	0	0.293	0.187	0.839	3.262	-0.001	-0.249	-0.045	-0.502	1.066	0.791	3.622	0.886	0.015	25.728	0.171	2.812	-0.404	0.181	0.139	0.588	0.658	0.015	0.015	1.753	0.034	0	0	0	0	1	0	0	0	0	0	0	0	0	0
DB01221	Ketamine	6740-88-1	S	T	train	L	1.75	0	3.584	0	0.275	0.177	0.871	3.058	-0.106	-0.272	0.062	0	1.668	0.805	3.564	0.451	0	7.106	-0.011	0.93	-0.556	0.222	0.146	0.763	0.8	0.146	0.028	1.866	0.049	0	0	0	0	0	0	0	0	0	0	0	2	0	0
DB01225	Enoxaparin	9005-49-6	L	T	test	L	4.5	0	7.167	0	0.309	0.167	0.851	5.469	-0.022	0.195	-0.168	0.084	0.782	0.868	3.718	1.601	0.014	64.194	0.666	4.449	-1.821	0.14	0.048	0.434	0.464	0.034	0.007	2.47	0.018	0	0	0	0	0	1	0	0	0	0	4	3	0	0
DB01262	Decitabine	2353-33-5	S	T	train	S	0.51	0	3.401	0	0.289	0.184	0.919	2.889	0.321	-0.41	0.264	-0.355	1.267	0.801	3.386	0.469	0.015	17.325	0.208	1.739	-0.338	0.2	0.12	0.755	0.803	0.028	0.014	1.938	0.03	0	0	0	0	0	0	0	1	0	0	1	0	0	0
DB01275	Hydralazine	86-54-4	L	T	train	L	5	0	3.555	0	0.283	0.185	0.834	2.074	-0.5	-1	0	0	2.063	0.728	3.154	0	0	10.554	0.2	1.161	-0.448	0.218	0.144	0.737	0.877	0.03	0.021	1.403	0.039	0	0	0	0	0	0	0	0	0	0	0	0	0	0
DB01282	Carbetocin	37025-55-1	S	T	train	S	0.67	0	6.397	0	0.31	0.193	0.84	5.125	-0.07	0.082	-0.195	0.047	1.228	0.78	3.719	1.695	0.01	26.929	-0.212	6.667	-1.556	0.141	0.049	0.419	0.447	0.022	0.005	2.306	0.016	0	0	0	0	0	0	0	0	0	0	0	6	0	0
DB01320	Fosphenytoin	93390-81-9	S	T	train	S	0.25	0	5.193	8	0.288	0.167	0.72	3.982	-0.013	-0.36	0.015	-0.062	0.956	0.194	3.724	0.966	0.014	23.244	0.256	2.879	-1.548	0.177	0.13	0.596	0.647	0.067	0.014	1.759	0.042	0	0	0	0	0	0	0	0	0	0	2	0	0	0
DB01327	Cefazolin	25953-19-9	S	T	train	S	1.8	0	6.354	0	0.283	0.171	0.895	3.96	0.073	-0.119	-0.229	0.046	1.297	0.733	3.745	1.198	0.012	29.029	-0.262	1.464	-0.414	0.171	0.121	0.544	0.582	0.091	0.013	1.873	0.041	0	0	0	0	0	0	0	0	0	0	1	3	0	0
DB01328	Cefonicid	61270-58-4	L	T	train	L	4.5	0	6.537	0	0.289	0.171	0.884	4.264	0.287	-0.265	-0.051	0.158	1.271	0.665	3.802	1.246	0.013	26.793	0.116	2.111	-0.388	0.163	0.111	0.527	0.575	0.054	0.009	1.996	0.028	0	0	0	0	0	1	0	0	0	0	3	0	0	0
DB01329	Cefoperazone	62893-19-0	S	T	train	S	2	0	8.328	0	0.277	0.175	0.893	4.482	0.18	-0.112	-0.062	0.187	1.23	0.669	3.802	1.367	0.012	27.364	-0.047	3.439	-0.586	0.155	0.095	0.554	0.581	0.041	0.009	2.17	0.027	0	0	0	0	0	0	0	0	0	0	1	0	0	0
DB01331	Cefoxitin	35607-66-0	S	T	train	S	1.67	0	4.745	0	0.281	0.164	0.903	4.061	-0.038	-0.13	0.148	0.184	0.924	0.651	3.822	1.1	0.011	17.877	-0.173	1.954	-0.506	0.172	0.126	0.576	0.623	0.062	0.013	1.895	0.055	0	0	0	0	0	0	0	0	0	0	2	2	0	0
DB01337	Pancuronium	15500-66-0	S	T	train	S	2.1	0	10.476	0	0.269	0.158	0.748	4.598	-0.112	-0.02	-0.129	-0.118	0.989	0.701	3.783	1.502	0.015	25.706	-0.443	3.001	-1.953	0.17	0.059	0.495	0.523	0.009	0.008	2.393	0.014	0	0	0	2	0	0	0	0	0	0	0	6	0	0
DB01339	Vecuronium	50700-72-6	S	T	train	S	1.09	0	10.476	0	0.27	0.159	0.801	4.557	-0.106	-0.029	-0.137	-0.124	1.012	0.716	3.767	1.482	0.014	27.031	-0.445	2.964	-1.44	0.158	0.061	0.495	0.524	0.012	0.008	2.359	0.016	0	0	0	1	0	0	0	0	0	0	0	6	0	0
DB01364	Ephedrine	299-42-3	L	T	train	L	4.5	0	1.792	0	0.31	0.219	0.816	2.267	-0.337	-0.213	0.192	0	0.971	0.862	3.358	0.235	0	9.542	0.063	1.25	-0.544	0.218	0.134	0.807	0.838	0.031	0.02	1.715	0.038	0	0	0	0	0	0	0	0	0	0	0	0	0	0
DB01400	Neostigmine	59-99-4	S	T	train	S	0.85	0	1.792	0	0.328	0.202	0.696	2.951	-0.013	-0.348	-0.654	0.319	1.391	0.509	3.302	0.878	0	16.537	0.086	1.894	-0.651	0.2	0.099	0.667	0.759	0.025	0.016	1.934	0.038	0	0	0	1	0	0	0	0	0	0	0	0	0	0
DB01413	Cefepime	88040-23-7	S	T	test	S	2	0	6.354	0	0.279	0.167	0.854	4.224	-0.043	-0.262	-0.068	-0.037	1.3	0.659	3.802	1.175	0.012	18.236	0.098	3.01	-1.032	0.167	0.107	0.578	0.611	0.061	0.015	2.112	0.033	0	0	0	1	0	0	0	0	0	0	2	0	0	0
DB01427	Amrinone	60719-84-8	L	T	train	S	6.5	0	3.584	0	0.296	0.198	0.833	2.587	-0.174	-0.433	-0.45	2.933	1.135	0.683	3.498	0.153	0.02	14.384	-0.07	1.661	-0.513	0.208	0.149	0.748	0.805	0.023	0.015	1.469	0.052	0	0	0	0	0	0	0	0	0	0	1	0	0	0
DB01452	Heroin	561-27-3	S	T	test	S	0.167	3	8.442	0	0.262	0.146	0.867	4.028	-0.188	0.031	-0.184	0.042	0.984	0.818	3.596	1.169	0.017	20.74	-0.047	2.252	-1.165	0.174	0.093	0.606	0.647	0.02	0.011	2.156	0.022	0	0	0	0	0	0	0	0	0	0	0	6	0	0
DB01627	Lincomycin	154-21-2	L	T	train	S	5.4	0	3.401	0	0.288	0.183	0.885	3.918	-0.024	-0.098	-0.123	-0.032	0.906	1.012	3.651	1.195	0.013	16.608	-0.054	1.739	-0.725	0.174	0.078	0.572	0.612	0.029	0.01	2.09	0.028	0	0	0	0	0	0	0	0	0	0	1	0	0	0
DB01764	Dalfopristin	112362-50-2	S	T	train	S	0.7	0	6.31	0	0.3	0.187	0.867	4.658	0.04	-0.03	0.082	-0.078	1.319	0.899	3.724	1.536	0.011	32.981	0.072	2.856	1.139	0.152	0.069	0.459	0.501	0.011	0.007	2.316	0.021	0	0	0	0	0	0	0	0	0	0	1	4	2	0
DB06287	Temsirolimus	162635-04-3	L	T	test	L	17.3	0	8.713	0	0.288	0.193	0.87	5.084	0.118	-0.163	0.106	-0.04	1.114	0.858	3.722	1.752	0.01	23.388	0.201	6.651	-0.66	0.139	0.05	0.415	0.45	0.009	0.005	2.419	0.013	0	0	0	0	0	0	0	0	0	0	0	4	3	0
DB06703	Gadobutrol	138071-82-6	S	T	train	S	1.81	0	2.485	0	0.325	0.198	0.649	4.183	-0.237	-0.295	-0.394	-0.863	1.007	0.808	3.464	1.347	0.015	11.765	0.399	2.979	-0.338	0.168	0.076	0.625	0.651	0.022	0.01	2.21	0.017	0	0	0	0	0	0	0	0	0	0	0	0	0	0
DB06705	Gadofosveset trisodium	193901-90-5	L	T	train	L	18.5	0	5.375	17	0.315	0.18	0.721	4.696	-0.121	-0.14	-0.361	-0.142	1.171	0.519	3.755	1.399	0.012	40.367	0.361	3.114	-2.251	0.15	0.069	0.456	0.494	0.028	0.011	2.203	0.016	0	0	0	0	0	0	0	0	0	0	0	0	0	0
DB06716	Fospropofol	258516-87-9	S	T	train	S	0.81	0	1.792	0	0.328	0.185	0.668	3.224	0.024	0.007	0.01	-0.309	0.945	0.177	3.717	0.81	0.004	20.205	-0.225	1.016	-0.438	0.191	0.098	0.627	0.695	0.013	0.01	1.943	0.038	0	0	0	0	0	0	0	0	0	0	2	0	0	0
DB06725	Lornoxicam	70374-39-9	L	T	test	L	4	0	5.159	0	0.279	0.172	0.884	3.758	0.159	0.039	-0.068	0.001	1.118	0.729	3.698	0.807	0.013	23.12	0.069	1.275	-0.909	0.181	0.207	0.578	0.703	0.171	0.022	1.76	0.096	0	0	0	0	0	0	0	0	0	0	0	0	0	1
L:long half-life (half-life value ≥ 4 h) ;and S:short half-life (half-life value < 4 h).
[truncated: 1 more columns]

## Sheet: Sheet2
	43 parameters of the model
nR11	number of 11-membered rings
STN	spanning tree number (log)
T(N..P)	sum of topological distances between N..P
X2A	average connectivity index chi-2
X3A	average connectivity index chi-3
BIC3	bond information content (neighborhood symmetry of 3-order)
ATS5e	Broto-Moreau autocorrelation of a topological structure - lag 5 / weighted by atomic Sanderson electronegative
MATS4m	Moran autocorrelation - lag 4 / weighted by atomic masse
MATS5p	Moran autocorrelation - lag 5 / weighted by atomic polarizabilities
MATS7p	Moran autocorrelation - lag 7 / weighted by atomic polarizabilities
MATS8p	Moran autocorrelation - lag 8 / weighted by atomic polarizabilities
GATS5m	Geary autocorrelation - lag 5 / weighted by atomic masses
GATS2e	Geary autocorrelation - lag 2 / weighted by atomic Sanderson electronegativities
BEHp2	highest eigenvalue n. 2 of Burden matrix / weighted by atomic polarizabilities
BELp8	lowest eigenvalue n. 8 of Burden matrix / weighted by atomic polarizabilities
JGI8	mean topological charge index of order8
Mor02m	3D-MoRSE - signal 02 / weighted by atomic masses
Mor32m	3D-MoRSE - signal 32 / weighted by atomic masses
Mor07v	3D-MoRSE - signal 07 / weighted by atomic van der Waals volumes
Mor08p	3D-MoRSE - signal 08 / weighted by atomic polarizabilities
G1s	1st component symmetry directional WHIM index / weighted by atomic electrotopological states
HATS2p	leverage-weighted autocorrelation of lag 2 / weighted by atomic polarizabilities
RARS	R matrix average row sum
REIG	first eigenvalue of the R matrix
R5m+	R maximal autocorrelation of lag 5 / weighted by atomic masses
R5v+	R maximal autocorrelation of lag 5 / weighted by atomic van der Waals volumes
R2e	R autocorrelation of lag 2 / weighted by atomic Sanderson electronegativities
R2p+	R maximal autocorrelation of lag 2 / weighted by atomic polarizabilities
nArCONH2	number of primary amides (aromatc)
nArCO	number of ketones (aromatic)Y = Al or Ar
nN-N	number of N hydrazines Y= C or H
nNq	number of quaternary N
nArNO2	number of nitro groups (aromatic) Al=aromatic group linked through carbon
nSO2OH	number of sulfonic (thio-/dithio-) acids Y= O or S
nSO4	number of sulfates (thio- /dithio-) Y= O or S
nOxolanes	number of Oxolanes
nPyrroles	number of Pyrroles
C-014	CX4
H-048	Ha attached to C2(sp3) / C1(sp2) / C0(sp)
H-051	H attached to alpha-Cb
H-053	Ha attached to C0(sp3) with 2X attached to next C
Cl-090	Cla attached to C2(sp2)-C4(sp2) / C1(sp) / C4(sp3) / X
MLogP	Moriguchi octanol-water partition coefficient
